# Supplementary material for: Genome-wide DNA methylation-analysis of blastic plasmacytoid dendritic cell neoplasm identifies distinct molecular features
Source: Leukemia. 2024 Apr 10;38(5):1086–98. doi: 10.1038/s41375-024-02240-8 (PMC11073989; doi:10.1038/s41375-024-02240-8)
Supplement: Supplementary file 3 — Supplementary Table 2 [file 41375_2024_2240_MOESM3_ESM.xlsx]

## Sheet: MutSigCV Results
gene	expr	reptime	hic	N_nonsilent	N_silent	N_noncoding	n_nonsilent	n_silent	n_noncoding	nnei	x	X	p	q
TET2	188424	632	24	782190	211518	0	39	2	0	38	3	2369790	6.66134e-16	1.25646e-11
EP300	1167197	154	42	935442	257688	0	37	0	0	33	1	2454786	7.141e-11	6.73468e-07
SORBS1	295509	445	17	529686	150714	0	12	1	0	50	7	3511998	1.52179e-10	9.56798e-07
NRAS	600650	472	11	75978	19602	0	17	1	0	10	2	512460	1.40796e-07	0.000663925
ZRSR2	170722	NaN	47	196398	45468	0	7	0	0	50	8	3055914	9.19667e-07	0.00346935
EGFR	423489	336	-13	512514	135324	0	11	1	0	50	2	2917674	1.27749e-06	0.00401599
MED12	759088	NaN	27	849042	237978	0	25	1	0	50	7	3930390	2.28269e-06	0.00478401
KMT2D	1770671	214	65	2062530	663282	0	54	2	0	43	5	3297564	2.142e-06	0.00478401
SI	13371	1355	-23	733752	184788	0	17	0	0	50	7	2733156	1.88047e-06	0.00478401
ATM	415837	582	16	1220238	305640	0	22	1	0	49	1	3511458	7.84278e-06	0.0147931
ASXL1	780777	242	57	581580	176256	0	13	0	0	42	3	2746548	1.08707e-05	0.0186403
KMT2C	261375	616	16	1895886	528930	0	53	1	0	23	2	1637712	1.58685e-05	0.0249426
MLH1	392784	473	21	299970	79596	0	8	0	0	50	5	4536810	2.18455e-05	0.0316961
ARID1A	975965	182	27	863892	259416	0	22	2	0	50	7	3448818	3.04942e-05	0.0410844
PPARGC1A	19326	405	2	312714	83376	0	7	0	0	50	5	2794554	4.04301e-05	0.0508395
RUNX1	164915	429	45	187866	58374	0	11	1	0	25	3	1607580	5.14804e-05	0.057119
UBE2L3	521773	194	37	62424	15174	0	3	0	0	50	5	2952828	5.09666e-05	0.057119
JAK3	1216364	212	37	430920	130734	0	18	2	0	50	6	2667438	6.7337e-05	0.0671062
MDC1	2115149	171	41	775494	249318	0	7	0	0	17	0	1258416	6.75971e-05	0.0671062
SF3B1	736523	276	30	512568	141102	0	13	1	0	50	5	3429108	7.24292e-05	0.0683079
SETD2	593886	365	46	990414	269460	0	19	0	0	12	0	1072170	8.10165e-05	0.0694606
SMAD2	108087	185	42	185058	48870	0	7	0	0	50	6	3086748	7.75617e-05	0.0694606
TP53	2069567	213	34	166806	46062	0	6	1	0	50	5	2798550	0.000161887	0.132761
KDM5C	877207	NaN	80	609336	181062	0	13	0	0	50	5	3433914	0.000192237	0.151083
CREBBP	637890	242	39	939870	266868	0	21	2	0	40	8	3343302	0.000216435	0.163296
DNMT3A	330147	286	43	375462	102762	0	13	2	0	50	6	3060126	0.000246542	0.178856
CDC73	285984	442	-12	212598	56322	0	7	0	0	50	4	2736936	0.000264451	0.184743
CIC	790787	299	37	586386	208224	0	24	1	0	11	1	768582	0.000382705	0.248917
CTNNB1	305811	448	8	302184	87588	0	8	0	0	50	2	2816262	0.000373265	0.248917
TSC1	1919595	461	33	454464	125334	0	15	1	0	50	5	2949696	0.000404994	0.254633
MSH2	793002	406	28	368712	95742	0	7	0	0	50	4	4008528	0.000490325	0.298339
EZH2	564321	434	13	304344	73440	0	10	0	0	50	4	3177630	0.000509295	0.300198
KRTAP13-1	4608	1035	-69	64584	19818	0	6	0	0	11	1	202284	0.000578713	0.330778
PIK3R1	48999	619	32	306504	75978	0	9	0	0	50	5	3060720	0.000650957	0.341066
PLAA	116221	568	-17	311742	84024	0	5	0	0	50	1	3844854	0.000650288	0.341066
RAB27A	212605	573	-20	88830	22302	0	3	0	0	50	2	3342006	0.000620235	0.341066
NOTCH2	429750	510	14	963252	259524	0	27	4	0	29	4	2054646	0.000689357	0.351423
ARID2	820796	602	10	699300	205956	0	24	1	0	4	1	717282	0.000742196	0.368403
VCX3A	41698	NaN	2	71874	19656	0	2	0	0	48	4	3006018	0.000821509	0.397315
CDH1	924096	240	30	339984	98874	0	6	1	0	50	6	2755674	0.000889823	0.409362
PBRM1	1217701	231	47	649404	163998	0	15	1	0	50	5	3591756	0.000884972	0.409362
IDH2	851518	192	38	178362	48600	0	5	1	0	50	3	2778678	0.000956637	0.41963
MPL	1088321	252	27	244188	72360	0	9	1	0	50	7	3365172	0.000952035	0.41963
CFDP1	507054	133	17	121284	28404	0	2	0	0	50	1	3078972	0.00105326	0.441481
OR13H1	81234	NaN	4	114696	35316	0	3	0	0	50	7	4743144	0.00105113	0.441481
MET	558228	262	2	548100	149634	0	13	1	0	50	11	3605472	0.00108572	0.445192
TOMM40L	731911	229	39	120312	35046	0	4	0	0	50	3	3606822	0.00132117	0.530211
AMER1	57924	NaN	2	426276	126468	0	7	0	0	50	4	3993084	0.00144528	0.567934
CBX5	753625	205	59	77922	17982	0	3	0	0	50	6	3029778	0.00151115	0.5817
TGIF1	444864	153	17	156978	52326	0	3	0	0	50	2	3749922	0.00162373	0.604104
TXNDC2	431025	168	34	212166	58698	0	3	1	0	50	8	3004398	0.00163341	0.604104
FH	171676	533	-20	197802	56700	0	3	0	0	50	2	4352778	0.00198817	0.694461
G3BP1	584468	406	46	183870	50868	0	4	0	0	50	2	3706614	0.00193717	0.694461
JAK1	269434	396	-5	461808	115074	0	9	1	0	50	4	3103326	0.00196158	0.694461
FLG2	387153	671	6	892998	270810	0	6	0	0	41	2	2296512	0.00242512	0.831683
ATXN3	356163	415	27	150066	32670	0	2	0	0	50	4	3787722	0.00251694	0.847758
SRSF2	827288	206	22	79704	28836	0	4	1	0	22	1	1135404	0.00302139	0.999814
A1BG	1621097	406	-25	185652	60264	0	0	0	0	50	7	3015468	1	1
A1CF	113129	613	19	247536	69660	0	0	0	0	46	1	2838186	1	1
RBFOX1	2474	1138	-47	184356	48762	0	1	0	0	50	6	3331638	0.357541	1
A2LD1	NaN	NaN	NaN	56268	19224	0	0	0	0	50	12	6198498	1	1
A2M	348389	364	17	577638	161892	0	0	0	0	42	4	3448602	1	1
A2ML1	300254	407	12	572400	157572	0	1	0	0	50	3	3659256	0.528134	1
A4GALT	808038	168	72	130626	42066	0	0	0	0	50	4	2965626	1	1
A4GNT	190056	464	9	130950	36072	0	0	0	0	50	2	3386070	1	1
AAAS	1701810	166	58	210438	65448	0	1	0	0	50	3	3132756	0.285133	1
AACS	894670	306	13	267840	70254	0	3	0	0	50	3	2980260	0.121125	1
AADAC	200470	526	2	154332	42984	0	1	0	0	50	6	3588840	0.290993	1
AADACL2	91028	611	-5	155574	42390	0	0	1	0	50	7	3455676	1	1
AADACL3	145424	454	23	135810	37692	0	0	0	0	50	2	2982258	1	1
AADACL4	145424	454	23	154494	45738	0	1	0	0	50	2	2982258	0.0715379	1
AADAT	132912	831	-13	171990	43470	0	0	0	0	50	1	3769524	1	1
AAGAB	312039	320	45	126738	32670	0	0	0	0	50	5	3387366	1	1
AAK1	639466	309	35	373464	107028	0	0	0	0	16	3	1275156	1	1
AAMP	730654	197	33	170424	47790	0	1	0	0	50	4	2807568	0.305113	1
AANAT	1202221	197	29	94824	30078	0	0	0	0	50	1	3147228	1	1
AARS	1335968	139	42	377298	106596	0	0	0	0	50	4	3418902	1	1
AARS2	1037256	312	54	372600	120528	0	0	0	0	50	7	2998674	1	1
AARSD1	1507064	201	26	238734	64206	0	0	0	0	50	2	2672406	1	1
AASDH	639545	594	5	426222	116964	0	0	0	0	50	5	4004154	1	1
AASDHPPT	86519	753	-16	122472	31428	0	0	0	0	50	7	3562704	1	1
AASS	57655	988	-13	366768	98658	0	1	0	0	50	1	3704724	0.256755	1
AATF	668463	384	16	223128	56646	0	0	0	0	50	3	3099276	1	1
AATK	1737949	243	22	508572	168426	0	2	1	0	50	8	3655746	0.474513	1
ABAT	402778	358	-10	200880	52326	0	0	0	0	50	8	3171474	1	1
ABCA1	195112	637	-18	887976	243108	0	1	0	0	14	0	1255338	0.518109	1
ABCA10	137274	415	-43	618300	155412	0	0	1	0	50	3	3378672	1	1
ABCA12	526764	857	9	1025676	274374	0	3	0	0	15	1	1349298	0.435357	1
ABCA13	93300	878	-11	1953450	517374	0	3	0	0	26	1	2900772	0.590163	1
ABCA2	1951939	202	40	950400	291168	0	0	2	0	50	6	3244914	1	1
ABCA3	2220466	233	46	654588	193482	0	0	0	0	40	6	2820528	1	1
ABCA4	512482	370	-2	888840	248076	0	2	1	0	41	2	2223828	0.575773	1
ABCA5	52620	314	-50	657558	165564	0	0	0	0	50	5	3389040	1	1
ABCA6	240031	493	-39	646650	164322	0	1	0	0	50	2	3035232	0.254274	1
ABCA7	2387949	206	26	807300	265302	0	1	0	0	50	7	4914324	0.755414	1
ABCA8	295848	637	-41	627750	165078	0	0	2	0	50	7	3245076	1	1
ABCA9	263023	602	-42	644706	169668	0	0	0	0	3	2	474444	1	1
ABCB1	287293	822	0	500634	139428	0	3	1	0	19	4	1176768	0.404416	1
ABCB10	255826	277	20	275724	91530	0	0	1	0	50	2	2980476	1	1
ABCB11	223582	560	1	517590	142398	0	0	0	0	50	3	3105108	1	1
ABCB4	225315	837	8	503118	140184	0	1	1	0	50	5	2959200	0.695248	1
ABCB5	164218	648	4	498636	136242	0	2	0	0	26	2	1659906	0.451505	1
ABCB6	773232	177	36	321138	100224	0	2	1	0	50	4	3028266	0.219538	1
ABCB7	183021	NaN	-5	293598	83214	0	1	0	0	50	7	2951640	0.573697	1
ABCB8	622098	373	41	269676	89802	0	0	0	0	20	1	1401624	1	1
ABCB9	1093113	196	47	289548	90342	0	1	0	0	50	10	3503142	0.599755	1
ABCC1	409366	264	33	593460	170532	0	0	0	0	50	1	2788722	1	1
ABCC10	1270265	230	49	539460	184842	0	2	0	0	50	8	3625506	0.214815	1
ABCC11	216539	578	-22	537948	152982	0	0	0	0	50	3	3865968	1	1
ABCC12	229669	628	-27	530064	149040	0	0	0	0	50	5	4123818	1	1
ABCC2	1035115	171	30	601506	169938	0	2	0	0	50	7	2881386	0.620842	1
ABCC3	1585602	196	18	593082	182574	0	0	1	0	50	5	3683880	1	1
ABCC4	200377	596	30	525852	145638	0	0	0	0	50	4	3084966	1	1
ABCC5	1425631	375	43	563112	161352	0	0	0	0	14	2	886302	1	1
ABCC6	385823	188	23	578718	184788	0	2	0	0	50	4	3344058	0.371564	1
ABCC8	454503	598	14	612684	180792	0	0	0	0	50	2	3123414	1	1
ABCC9	529911	984	-17	627912	172368	0	1	1	0	44	4	2348082	0.412147	1
ABCD1	1910154	NaN	37	277506	90882	0	0	0	0	50	7	3445362	1	1
ABCD2	70113	596	-16	286524	79434	0	0	0	0	50	4	3422574	1	1
ABCD3	459824	348	-8	269568	70470	0	0	0	0	50	10	3454488	1	1
ABCD4	652027	358	47	239706	66960	0	0	0	0	50	3	3066390	1	1
ABCE1	189309	1139	32	241812	61290	0	0	0	0	50	9	3125250	1	1
ABCF1	2080582	271	32	339714	87318	0	1	2	0	7	3	484002	0.965271	1
ABCF2	610106	290	32	251802	66852	0	0	0	0	50	6	3514590	1	1
ABCF3	1460188	257	49	278694	79326	0	0	0	0	50	10	3143664	1	1
ABCG1	289449	464	75	283986	82620	0	0	0	0	50	5	2604690	1	1
ABCG2	432576	209	-7	258174	70362	0	0	0	0	50	8	3250692	1	1
ABCG4	1258103	195	57	249480	74034	0	1	0	0	50	7	3562002	0.451363	1
ABCG5	544941	480	35	250236	74412	0	0	0	0	50	9	3731940	1	1
ABCG8	501561	480	30	261252	74412	0	0	2	0	6	4	361368	1	1
ABHD1	1214097	238	50	155574	47574	0	0	0	0	50	7	3449790	1	1
ABHD10	239044	250	10	118314	33804	0	0	0	0	50	4	3200310	1	1
ABHD11	1082063	214	54	153036	48006	0	0	0	0	50	10	3758670	1	1
ABHD12	608597	348	-3	165726	45684	0	0	0	0	50	6	2897964	1	1
ABHD12B	411016	431	41	118206	30834	0	0	0	0	50	2	3731400	1	1
ABHD13	71759	952	-32	128574	36342	0	0	0	0	50	9	2754864	1	1
ABHD14A	1045639	224	36	100170	34614	0	0	0	0	50	4	2700162	1	1
ABHD14B	1045639	224	36	78570	25920	0	0	0	0	50	4	2700162	1	1
ABHD15	802576	353	23	170100	58806	0	0	0	0	50	11	3213324	1	1
ABHD2	639252	388	22	167886	44982	0	0	0	0	50	1	4061286	1	1
ABHD3	269726	244	57	160164	44280	0	0	0	0	50	6	3078162	1	1
ABHD4	975314	380	49	132894	38016	0	0	0	0	50	7	3654018	1	1
ABHD5	103561	437	33	136350	37638	0	0	0	0	50	10	3736530	1	1
ABHD6	611196	221	43	133380	36072	0	0	0	0	50	6	3159648	1	1
ABHD8	842088	211	43	163296	53136	0	0	0	0	50	2	3282444	1	1
ABI1	342602	447	30	203634	59778	0	0	0	0	50	6	3538836	1	1
ABI2	415048	298	23	184572	52596	0	0	0	0	50	4	3070980	1	1
ABI3	816202	346	24	137646	45252	0	0	0	0	50	12	3697866	1	1
ABI3BP	459170	548	-1	429138	116154	0	0	0	0	50	3	3795714	1	1
ABL1	505506	211	29	444690	134136	0	4	0	0	50	7	3113100	0.232168	1
ABL2	328468	301	6	468612	139212	0	0	0	0	50	2	3708882	1	1
ABLIM1	267957	257	13	330534	86940	0	4	0	0	50	4	3032964	0.0250932	1
ABLIM2	172573	230	36	266814	68526	0	1	0	0	50	5	2784024	0.473142	1
ABLIM3	339889	423	17	277020	70308	0	0	0	0	50	5	3293298	1	1
ABO	1865433	416	45	136134	40446	0	1	0	0	50	3	2725272	0.0782152	1
AOC1	763140	604	19	282852	85536	0	0	1	0	50	8	3588192	1	1
ABR	1346718	270	22	357912	96822	0	0	0	0	50	6	3050676	1	1
ABRA	113560	708	18	146232	40392	0	1	0	0	50	1	2916918	0.0590309	1
ABT1	411992	498	24	102708	31590	0	0	0	0	50	7	4093416	1	1
ABTB1	679358	336	45	186246	54000	0	0	1	0	50	6	3193182	1	1
ABTB2	769733	368	32	325296	93312	0	0	0	0	50	4	3149064	1	1
ACAA1	302137	411	32	163350	50328	0	0	0	0	50	5	3154842	1	1
ACAA2	290591	530	35	154818	44442	0	0	0	0	50	8	2937222	1	1
ACACA	526151	346	13	944676	258498	0	0	0	0	7	1	669330	1	1
ACACB	528828	519	29	957744	270702	0	0	0	0	21	2	1579068	1	1
ACAD10	599161	203	33	421470	122364	0	1	0	0	50	8	3001914	0.737103	1
ACAD11	210777	598	19	309852	82026	0	1	0	0	50	4	2611116	0.49421	1
ACAD8	270350	623	21	163404	45576	0	0	0	0	50	4	2714904	1	1
ACAD9	1117839	382	54	244080	69228	0	0	0	0	50	4	3098952	1	1
ACADL	190249	696	2	170100	45846	0	0	0	0	50	7	3064230	1	1
ACADM	152734	578	-13	169776	44388	0	0	0	0	50	2	3618702	1	1
ACADS	1741363	349	42	159300	47250	0	0	0	0	50	5	2856060	1	1
ACADSB	256010	673	17	171126	45792	0	0	0	0	50	2	2839482	1	1
ACADVL	1782958	316	21	256122	75330	0	0	0	0	50	5	2521098	1	1
ACAN	561599	560	-1	930582	310500	0	3	0	0	50	5	3923910	0.158707	1
ACAP1	1911735	206	36	288306	85752	0	0	0	0	50	7	3348000	1	1
ACAP2	431673	561	43	316116	76734	0	0	0	0	50	8	3113424	1	1
ACAP3	1744013	273	28	327834	93204	0	0	0	0	50	6	3458160	1	1
ACAT1	417904	695	19	167832	47628	0	0	0	0	50	4	4496526	1	1
ACAT2	648197	420	22	153630	44982	0	0	0	0	50	2	3783240	1	1
ACBD3	756400	214	24	205902	56052	0	0	0	0	50	6	3827520	1	1
ACBD4	806811	207	32	153144	23760	0	0	0	0	50	4	3374784	1	1
ACBD5	383472	555	36	211842	51570	0	0	0	0	16	1	1129248	1	1
ACBD6	543108	445	12	112104	29970	0	1	0	0	50	4	3109212	0.0622898	1
ACBD7	254900	620	21	36828	8694	0	0	0	0	50	5	2562516	1	1
ACCN1	34504	1007	-15	285930	84240	0	0	0	0	50	5	3700458	1	1
ACCN2	1003045	211	56	225612	60966	0	0	0	0	50	6	3011742	1	1
ASIC3	622098	373	41	222858	61128	0	0	1	0	50	4	3813480	1	1
ACCN4	554323	403	33	250830	79164	0	0	0	0	50	1	2959362	1	1
ACCN5	43787	643	-2	201636	50436	0	0	0	0	50	7	3177090	1	1
ACCS	345807	680	3	198072	54648	0	0	0	0	50	3	3264084	1	1
ACCSL	389604	680	1	225126	60480	0	0	0	0	50	2	2955528	1	1
ACD	1065785	147	41	206172	68580	0	0	0	0	50	4	4273128	1	1
ACE	874574	267	-20	536220	147906	0	0	0	0	35	6	2304936	1	1
ACE2	179295	NaN	32	323406	79488	0	0	0	0	50	9	3562110	1	1
ACER1	943949	407	31	104868	27486	0	0	0	0	50	7	2743038	1	1
ACER2	496889	421	24	108054	29322	0	0	0	0	50	3	3527334	1	1
ACER3	279729	351	36	109566	27162	0	0	0	0	50	2	2793744	1	1
ACHE	1339207	433	48	241542	81486	0	1	0	0	50	3	3633336	0.282651	1
ACIN1	1261207	185	41	531576	156438	0	2	0	0	50	5	3272292	0.40012	1
ACLY	1857838	191	33	432810	120906	0	2	0	0	50	8	3433968	0.432107	1
ACMSD	275440	496	15	135756	34182	0	1	0	0	50	2	2776464	0.177571	1
ACN9	146007	987	-9	48816	13068	0	0	0	0	50	3	3100194	1	1
ACO1	290567	424	-18	349326	96174	0	0	0	0	5	0	351972	1	1
ACO2	1474160	162	69	303318	87588	0	1	0	0	50	4	2877066	0.454257	1
ACOT1	NaN	NaN	NaN	155142	51246	0	0	0	0	50	12	6064902	1	1
ACOT11	688014	415	18	259794	72630	0	1	0	0	16	1	1086750	0.262652	1
ACOT12	114956	831	16	220536	59076	0	0	0	0	50	1	2700486	1	1
ACOT13	421216	362	24	55728	16362	0	0	0	0	50	3	3019302	1	1
ACOT2	606300	169	39	177876	58644	0	1	0	0	50	2	3126060	0.203465	1
ACOT4	606300	169	39	156708	49680	0	0	0	0	50	2	3126060	1	1
ACOT6	606300	169	39	80298	21762	0	0	0	0	50	2	3126060	1	1
ACOT7	643590	176	26	179496	52326	0	0	0	0	50	3	2833920	1	1
ACOT8	742720	180	48	125766	35424	0	0	0	0	50	2	2336634	1	1
ACOT9	473183	NaN	48	183492	44442	0	0	1	0	50	9	3019950	1	1
ACOX1	1667990	194	22	281394	75654	0	1	0	0	50	7	4127922	0.458346	1
ACOX2	551037	265	33	265734	75114	0	0	1	0	50	6	3210840	1	1
ACOX3	138504	332	47	273618	78084	0	1	1	0	50	4	2972808	0.424071	1
ACOXL	NaN	NaN	NaN	229986	63396	0	0	0	0	50	12	6077052	1	1
ACP1	304765	624	-18	87696	18252	0	0	0	0	50	5	2691036	1	1
ACP2	1274054	198	38	168210	49356	0	0	0	0	50	6	2791476	1	1
ACP5	1152381	272	31	122526	38178	0	0	0	0	50	5	2972106	1	1
ACP6	NaN	NaN	NaN	168696	45954	0	0	0	0	50	12	6059610	1	1
ACPL2	333903	352	22	185922	51084	0	0	0	0	50	6	3565998	1	1
ACPP	210154	765	13	169560	44280	0	0	0	0	50	3	3336444	1	1
ACPT	652250	593	27	158976	55350	0	0	0	0	50	4	3407940	1	1
ACR	669934	295	41	158436	49896	0	0	0	0	50	5	3105810	1	1
ACRBP	2816983	210	61	212112	58428	0	0	0	0	50	5	3876930	1	1
ACRC	848605	NaN	39	277722	66366	0	0	0	0	50	3	2341548	1	1
ACRV1	564542	595	13	105138	26082	0	0	0	0	50	2	3443040	1	1
ACSBG1	421357	314	52	282312	78786	0	1	0	0	50	6	3056562	0.505705	1
ACSBG2	1332100	417	40	264816	68418	0	0	0	0	50	5	3577716	1	1
ACSF2	1332860	200	23	241272	67824	0	1	0	0	50	5	3667518	0.355904	1
ACSF3	1277584	239	40	218430	67824	0	0	0	0	50	8	3422358	1	1
ACSL1	311713	515	30	277452	75222	0	0	0	0	50	7	3588462	1	1
ACSL3	261505	361	14	284040	75438	0	0	0	0	50	6	3392388	1	1
ACSL4	209488	NaN	44	280908	73548	0	0	0	0	50	5	3798360	1	1
ACSL5	184750	409	-4	293976	78624	0	2	1	0	50	7	3009312	0.297627	1
ACSL6	331471	484	25	296514	81270	0	0	0	0	50	3	3624858	1	1
ACSM1	175989	641	11	226314	62694	0	0	0	0	50	8	3765096	1	1
ACSM2A	181483	823	6	226260	63072	0	0	0	0	40	4	2133270	1	1
ACSM2B	166410	726	-6	226368	62964	0	0	0	0	50	6	3114936	1	1
ACSM3	211686	580	23	252666	67770	0	0	0	0	50	5	3076974	1	1
ACSM4	1157790	439	27	228204	61938	0	1	1	0	50	5	3131136	0.385749	1
ACSM5	181483	823	6	225072	65232	0	0	0	0	40	4	2133270	1	1
ACSS1	572146	563	-18	265356	78408	0	1	0	0	50	2	3111534	0.288839	1
ACSS2	1004645	205	44	282420	76734	0	1	0	0	50	4	3963060	0.118411	1
ACSS3	26211	1037	-20	266976	76950	0	0	0	0	50	9	3358962	1	1
ACTA1	243405	361	29	146718	40878	0	0	0	0	50	6	3060018	1	1
ACTA2	181406	267	30	148446	40446	0	0	0	0	50	4	2638548	1	1
ACTB	1906749	195	34	144288	41688	0	1	0	0	50	7	3451356	0.301144	1
ACTBL2	160055	456	3	141588	41958	0	0	1	0	6	1	286740	1	1
ACTC1	521214	306	-1	146394	41202	0	0	0	0	50	12	3543318	1	1
ACTG1	3582152	268	26	143964	42012	0	0	0	0	50	4	2725380	1	1
ACTG2	1036341	284	45	148122	40608	0	1	1	0	16	3	1327968	0.427148	1
ACTL6A	399933	477	11	174042	44010	0	2	0	0	50	3	3239784	0.0874559	1
ACTL6B	1884430	247	60	169506	46440	0	0	0	0	50	9	3485430	1	1
ACTL7A	336944	471	9	163242	48654	0	0	1	0	11	1	658638	1	1
ACTL7B	336944	471	9	154710	48114	0	0	0	0	50	2	3024918	1	1
ACTL8	249962	416	27	137970	41688	0	0	0	0	50	2	3116610	1	1
ACTL9	536422	487	-47	150822	52164	0	0	0	0	50	5	4692708	1	1
ACTN1	609757	344	44	363420	94878	0	0	0	0	7	0	346572	1	1
ACTN2	427180	682	-10	357210	90720	0	4	0	0	50	4	2259144	0.051243	1
ACTN3	1343990	194	62	354132	97524	0	0	0	0	50	4	3034044	1	1
ACTN4	1596646	322	36	363042	93474	0	0	0	0	50	6	3185838	1	1
ACTR10	291132	545	21	165348	45738	0	0	0	0	50	7	3326400	1	1
ACTR1A	871726	178	41	147960	41742	0	0	0	0	50	3	3274344	1	1
ACTR1B	362146	520	25	147042	42660	0	0	0	0	50	6	3888108	1	1
ACTR2	606183	343	31	157680	42552	0	1	0	0	50	6	4109130	0.264258	1
ACTR3	402980	629	15	167022	43740	0	1	0	0	50	4	3222720	0.267147	1
ACTR3B	190917	535	5	166590	44172	0	0	0	0	50	3	3112290	1	1
ACTR3C	NaN	NaN	NaN	84618	22464	0	0	0	0	50	12	6036120	1	1
ACTR5	358558	551	35	233442	67554	0	0	0	0	13	1	712638	1	1
ACTR6	184664	650	9	161406	38340	0	0	0	0	50	4	3625182	1	1
ACTR8	128709	552	39	245808	66042	0	0	1	0	50	5	2588058	1	1
ACTRT1	938	NaN	-35	141480	41742	0	0	0	0	50	11	3657420	1	1
ACTRT2	308009	634	19	140832	43200	0	1	1	0	50	3	2972160	0.210862	1
ACVR1	81110	935	2	200772	52920	0	0	0	0	50	3	3491532	1	1
ACVR1B	493265	371	27	212166	59832	0	8	0	0	50	5	2513322	0.0111105	1
ACVR1C	79510	911	7	191916	53352	0	0	0	0	50	1	2956986	1	1
ACVR2A	90992	951	-2	204174	52110	0	0	0	0	50	3	3108240	1	1
ACVR2B	337567	514	28	199422	56700	0	1	0	0	50	4	3648348	0.279493	1
ACVRL1	493265	371	27	193590	57186	0	0	0	0	50	5	2513322	1	1
ACY1	1045639	224	36	162540	45306	0	0	0	0	50	4	2700162	1	1
ACY3	1408104	424	60	121338	38070	0	1	0	0	50	4	2771280	0.230949	1
ACYP1	919043	222	47	50976	12366	0	0	0	0	3	0	232794	1	1
ACYP2	619188	448	11	40338	10206	0	0	0	0	50	5	2928852	1	1
ADA	801801	171	42	145098	38934	0	1	0	0	50	6	3068496	0.302842	1
ADAD1	227942	612	-14	228420	59454	0	0	0	0	50	6	2761776	1	1
ADAD2	582429	364	12	248184	81972	0	0	0	0	50	6	3593970	1	1
ADAL	823006	415	50	146502	37206	0	0	0	0	50	11	3729780	1	1
ADAM10	506165	386	31	299700	74034	0	0	0	0	50	2	3177738	1	1
ADAM11	1224408	175	31	304668	86400	0	0	0	0	50	2	3161700	1	1
ADAM12	214443	485	-29	369684	104004	0	3	0	0	50	7	3438504	0.220536	1
ADAM15	1696720	214	44	336258	98226	0	0	0	0	28	8	2432376	1	1
ADAM17	691902	278	38	331614	81000	0	0	1	0	50	8	3433212	1	1
ADAM18	175645	764	4	300186	72090	0	0	0	0	7	1	371196	1	1
ADAM19	261911	1079	45	360720	100494	0	0	0	0	14	0	878796	1	1
ADAM2	12694	576	-2	299970	71010	0	0	0	0	50	6	4287168	1	1
ADAM20	333836	706	26	298620	79650	0	0	0	0	50	8	3743928	1	1
ADAM21	423685	706	22	276588	74790	0	0	0	0	36	5	3017628	1	1
ADAM22	178742	722	17	380970	94986	0	0	0	0	50	3	2942082	1	1
ADAM23	290387	726	16	335772	85266	0	0	1	0	50	5	3376350	1	1
ADAM28	55817	565	5	323676	76788	0	0	0	0	50	6	3926448	1	1
ADAM29	49942	889	-36	316332	82674	0	3	0	0	50	8	2812590	0.0922139	1
ADAM30	390094	560	9	302508	81918	0	0	0	0	50	5	3090204	1	1
ADAM32	347510	612	-5	320328	78192	0	0	0	0	50	4	2547234	1	1
ADAM33	942842	353	32	315738	93798	0	0	0	0	50	8	3231684	1	1
ADAM7	56052	741	6	307044	73656	0	1	0	0	50	7	3515076	0.544118	1
ADAM8	339279	452	-12	331560	71010	0	0	0	0	50	4	3253824	1	1
ADAM9	389317	428	22	327834	84618	0	1	0	0	50	5	4062312	0.137458	1
ADAMDEC1	57540	741	5	188676	48654	0	1	0	0	50	7	3679992	0.355601	1
ADAMTS1	33367	441	-72	370386	105246	0	1	0	0	50	6	2435238	0.686603	1
ADAMTS10	622624	214	-14	426384	125712	0	0	0	0	6	1	544536	1	1
ADAMTS12	373086	875	7	623160	167238	0	0	1	0	25	2	1460592	1	1
ADAMTS13	1843278	263	33	545400	166752	0	0	0	0	50	8	3246156	1	1
ADAMTS14	546305	566	37	472500	137430	0	0	1	0	50	14	3669840	1	1
ADAMTS15	686411	396	0	354348	112374	0	0	0	0	50	4	2792340	1	1
ADAMTS16	89385	683	-23	477522	132084	0	1	1	0	50	8	3477438	0.72928	1
ADAMTS17	143599	755	-36	424116	122472	0	1	1	0	50	8	3617946	0.672216	1
ADAMTS18	61971	1102	-26	478710	129438	0	2	0	0	50	14	4192020	0.586499	1
ADAMTS19	38096	1075	-16	473958	127386	0	0	1	0	50	6	2955042	1	1
ADAMTS2	1496298	677	-4	477576	137214	0	1	1	0	50	9	3939840	0.708634	1
ADAMTS20	126632	906	-21	763344	189864	0	2	0	0	50	3	3230604	0.193622	1
ADAMTS3	70065	633	-15	477252	122796	0	0	0	0	50	2	3693384	1	1
ADAMTS4	728669	234	37	311256	101196	0	0	0	0	50	4	3417228	1	1
ADAMTS5	33106	441	-79	350082	106920	0	0	0	0	50	2	2282472	1	1
ADAMTS6	275284	480	5	446202	112050	0	0	0	0	50	4	3366090	1	1
ADAMTS7	507164	413	46	636174	198612	0	1	0	0	50	3	3315600	0.601916	1
ADAMTS8	693280	382	-6	333612	104112	0	0	0	0	50	13	2965248	1	1
ADAMTS9	90552	783	-10	767340	199152	0	1	2	0	34	5	2949480	0.824302	1
ADAMTSL1	313133	527	-18	677376	197910	0	0	0	0	12	0	1382616	1	1
ADAMTSL2	1869593	315	35	371412	102276	0	0	1	0	50	7	3199392	1	1
ADAMTSL3	112410	888	-7	662796	178308	0	2	0	0	49	5	4321242	0.377928	1
ADAMTSL4	1475649	152	31	412992	132624	0	1	0	0	12	0	1149660	0.511336	1
ADAMTSL5	2122824	221	35	180360	55512	0	0	0	0	50	8	2763936	1	1
ADAP1	737267	310	41	149364	39366	0	0	0	0	50	5	3268674	1	1
ADAP2	594135	209	20	152442	39690	0	0	0	0	50	2	2910384	1	1
ADAR	1927515	403	36	472824	132570	0	0	0	0	50	5	2613708	1	1
ADARB1	596496	250	42	284364	84510	0	0	0	0	50	7	3119310	1	1
ADARB2	284080	633	8	274590	90882	0	0	2	0	50	6	3114612	1	1
ADAT1	449343	354	18	196992	53298	0	0	0	0	50	7	3235518	1	1
ADAT2	299410	495	7	76842	20034	0	0	0	0	50	3	3160566	1	1
ADAT3	NaN	NaN	NaN	125604	45468	0	0	0	0	50	12	6059124	1	1
ADC	756118	264	21	178092	51786	0	0	0	0	50	6	3009204	1	1
ADCK1	427928	517	24	203904	57240	0	0	1	0	14	4	1533600	1	1
ADCK2	354697	567	38	232200	77058	0	1	0	0	20	0	1088316	0.346801	1
ADCK4	1022809	201	31	210654	63288	0	0	0	0	50	7	2624130	1	1
ADCK5	2284602	200	32	223344	68418	0	0	0	0	2	0	172854	1	1
ADCY1	287931	686	11	423792	133164	0	2	0	0	50	6	3147174	0.374415	1
ADCY10	534611	238	13	646218	157464	0	2	0	0	50	4	3867426	0.0587848	1
ADCY2	60911	1014	-22	428760	117828	0	0	1	0	50	13	3502872	1	1
ADCY3	284877	296	37	442908	126846	0	0	1	0	50	2	2801952	1	1
ADCY4	906124	173	39	412182	127926	0	0	0	0	15	2	1344870	1	1
ADCY5	372027	458	42	482220	144396	0	0	0	0	50	2	3349404	1	1
ADCY6	1715886	328	38	446418	135324	0	0	1	0	50	6	3094740	1	1
ADCY7	304156	520	21	416610	124308	0	0	0	0	50	6	3453894	1	1
ADCY8	45406	771	-7	478170	141642	0	2	0	0	50	7	3471606	0.424861	1
ADCY9	740126	140	19	514350	150174	0	0	0	0	50	5	2890512	1	1
ADCYAP1	272034	531	-13	67878	20898	0	1	0	0	50	8	3333150	0.184217	1
ADCYAP1R1	364216	631	7	188892	49086	0	1	0	0	50	5	2994084	0.35684	1
ADD1	669373	264	45	303642	85320	0	0	1	0	50	5	3180438	1	1
ADD2	659649	592	24	316710	82458	0	0	0	0	50	9	3866670	1	1
ADD3	349258	424	3	278046	74628	0	1	0	0	50	3	3213270	0.127415	1
ADH1A	250334	786	3	146988	41256	0	0	0	0	50	10	3103272	1	1
ADH1B	332785	854	8	145908	42336	0	0	0	0	50	7	3044466	1	1
ADH1C	332785	854	8	146124	42120	0	0	0	0	50	7	3044466	1	1
ADH4	166160	760	1	148500	42174	0	0	0	0	50	10	3372192	1	1
ADH5	192327	549	11	146664	41094	0	1	0	0	50	6	3459132	0.276359	1
ADH6	167884	786	-3	147420	41148	0	0	0	0	50	4	3264570	1	1
ADH7	332944	854	12	161622	44928	0	0	0	0	50	5	2603178	1	1
ADHFE1	259302	268	12	182088	54108	0	1	0	0	50	4	3100842	0.102974	1
ADI1	254699	390	16	71820	17928	0	1	0	0	50	3	3264084	0.10416	1
ADIG	525955	539	39	32616	7722	0	0	0	0	50	14	3883572	1	1
ADIPOQ	449980	384	25	92718	27648	0	0	0	0	50	6	3034152	1	1
ADIPOR1	421206	389	30	145746	41526	0	0	0	0	50	7	3126924	1	1
ADIPOR2	259057	403	29	151848	40770	0	0	0	0	50	9	4069062	1	1
ADK	622159	598	40	148932	36882	0	0	0	0	50	8	3895290	1	1
ADM	860704	273	12	70254	22086	0	0	0	0	50	8	3666762	1	1
ADM2	1075525	207	42	53676	19386	0	0	0	0	50	9	3248802	1	1
ADNP	386595	367	36	425736	112266	0	1	0	0	50	4	3247236	0.529077	1
ADNP2	477656	572	4	422172	129924	0	1	0	0	32	2	2159082	0.529781	1
ADO	176901	852	32	98712	32994	0	0	0	0	50	7	3538620	1	1
ADORA1	469029	453	37	122310	37908	0	0	1	0	33	3	1638252	1	1
ADORA2A	611616	186	54	152064	49302	0	0	0	0	50	6	3065310	1	1
ADORA2B	931951	350	-33	123012	39474	0	0	0	0	50	11	3482730	1	1
ADORA3	374092	330	27	225450	63558	0	0	0	0	50	6	3320568	1	1
ADPGK	1106545	526	43	188136	57618	0	1	0	0	50	6	3951612	0.304561	1
ADPRH	289679	595	40	137376	38556	0	0	0	0	50	4	2443662	1	1
ADPRHL1	808201	223	49	139158	37584	0	0	0	0	50	5	3015846	1	1
ADPRHL2	853740	282	27	138402	42066	0	0	0	0	50	3	3584034	1	1
ADRA1A	259233	692	3	210060	63720	0	0	0	0	50	4	3086802	1	1
ADRA1B	206270	458	31	190512	63342	0	0	0	0	50	6	3980232	1	1
ADRA1D	805921	428	14	206550	72900	0	0	1	0	50	3	2765826	1	1
ADRA2A	285613	547	-1	168480	57996	0	0	0	0	50	4	2708100	1	1
ADRA2B	792336	366	41	163404	54324	0	0	1	0	18	3	1493694	1	1
ADRA2C	326572	592	36	165294	60048	0	0	1	0	50	7	3237516	1	1
ADRB1	272214	502	25	170208	62424	0	0	0	0	50	5	3089340	1	1
ADRB2	298390	408	22	155898	45306	0	0	0	0	50	6	3204684	1	1
ADRB3	672861	356	25	144180	55242	0	0	0	0	50	7	3263166	1	1
ADRBK1	1369264	177	44	276480	71820	0	0	0	0	50	13	3620592	1	1
ADRBK2	149272	580	-13	281286	66528	0	0	0	0	50	2	3429486	1	1
ADRM1	990360	252	9	156978	47304	0	0	0	0	50	4	2711394	1	1
ADSL	445026	427	47	192186	51948	0	0	0	0	50	5	3392496	1	1
ADSS	710088	534	2	181656	48222	0	0	0	0	50	4	3764826	1	1
ADSSL1	681504	208	29	218376	64962	0	0	0	0	50	2	2199150	1	1
AEBP1	1151124	282	56	448740	127494	0	0	1	0	50	5	3526146	1	1
AEBP2	152349	339	-21	202824	54756	0	0	0	0	50	3	3151710	1	1
AEN	393645	605	14	123228	37152	0	1	0	0	50	5	3329748	0.219237	1
AES	1092464	195	30	107190	30510	0	0	0	0	50	3	2868858	1	1
AFAP1	166375	260	38	316764	90342	0	1	0	0	50	5	3102084	0.494788	1
AFAP1L1	386336	380	25	302076	83322	0	0	1	0	50	6	2942784	1	1
AFAP1L2	303560	299	6	321408	88290	0	0	0	0	50	1	3517830	1	1
AFF1	270752	518	48	474822	133650	0	1	1	0	16	1	871992	0.794965	1
AFF2	97330	NaN	-13	516672	142830	0	1	0	0	50	2	3244482	0.470619	1
AFF3	353071	868	12	488106	135270	0	0	1	0	50	6	2748546	1	1
AFF4	686574	200	66	456678	121986	0	0	0	0	50	3	2432862	1	1
AFG3L2	492344	214	26	311202	86994	0	0	0	0	3	1	259200	1	1
AFM	331900	594	3	243486	57510	0	0	0	0	50	6	3255714	1	1
AFMID	605209	191	26	124254	33048	0	0	0	0	50	2	3370680	1	1
AFP	331900	594	3	244728	61128	0	0	0	0	50	6	3255714	1	1
AFTPH	532219	332	21	364338	97362	0	0	1	0	50	5	3427326	1	1
AG2	NaN	NaN	NaN	45576	14202	0	0	0	0	50	12	6027858	1	1
AGA	44980	837	-8	136782	37044	0	0	0	0	50	6	3649644	1	1
AGAP1	134111	614	3	332154	95850	0	0	2	0	16	3	620136	1	1
AGAP11	401785	164	45	210060	60318	0	0	0	0	14	0	704160	1	1
AGAP2	1160849	344	39	463320	154710	0	1	0	0	46	7	2905794	0.745079	1
AGAP3	616572	337	39	354942	110160	0	1	0	0	26	0	1470798	0.382192	1
AGAP4	136259	NaN	34	254934	71658	0	0	0	0	50	9	3292866	1	1
AGAP5	NaN	NaN	NaN	265032	73710	0	1	0	0	50	12	6087366	0.439142	1
AGAP6	NaN	NaN	NaN	265086	73332	0	0	0	0	50	12	6086988	1	1
AGAP7	NaN	NaN	NaN	254934	71658	0	0	0	0	50	12	6085314	1	1
AGAP8	NaN	NaN	NaN	255366	71226	0	0	0	0	50	12	6084882	1	1
AGBL1	5624	980	-56	420120	113346	0	0	0	0	47	3	2479302	1	1
AGBL2	984490	155	23	359802	90396	0	0	0	0	50	7	3023190	1	1
AGBL3	NaN	NaN	NaN	367092	90882	0	0	0	0	50	12	6104538	1	1
AGBL4	16483	1041	-18	202338	51030	0	0	0	0	50	9	3282012	1	1
AGBL5	1257014	290	34	345816	104868	0	0	0	0	29	1	1998594	1	1
AGER	2119974	392	28	166806	41526	0	0	0	0	50	9	3606174	1	1
AGFG1	194117	353	23	229068	64638	0	0	0	0	50	3	3220830	1	1
AGFG2	1651125	242	60	183492	57888	0	1	0	0	50	7	3223152	0.113917	1
AGGF1	261159	333	30	284418	71496	0	0	0	0	50	5	2600262	1	1
AGK	227799	887	16	169776	45522	0	0	0	0	50	9	3755322	1	1
AGL	289704	595	9	619758	157842	0	0	0	0	50	8	3244860	1	1
AGMAT	656850	162	31	132084	43362	0	1	0	0	50	3	2697624	0.217064	1
AGPAT1	2119974	392	28	108108	33804	0	0	0	0	50	9	3606174	1	1
AGPAT2	1918290	190	56	105948	33210	0	0	0	0	50	7	2977506	1	1
AGPAT3	842264	294	67	146556	41850	0	0	0	0	50	6	3288870	1	1
AGPAT4	74993	874	-5	149040	40338	0	1	0	0	50	5	3401298	0.0850829	1
AGPAT5	130932	475	32	144072	37854	0	0	0	0	50	9	3710016	1	1
AGPAT6	365713	496	30	180792	48438	0	0	0	0	50	4	3174120	1	1
AGPAT9	186399	436	21	171396	47142	0	0	0	0	50	3	2839212	1	1
AGPHD1	506023	375	39	146664	38502	0	0	0	0	50	3	2922102	1	1
AGPS	378489	434	26	263358	69552	0	0	0	0	50	7	3522204	1	1
AGR2	361606	385	-7	71928	18144	0	0	0	0	50	8	3269646	1	1
AGR3	360434	376	-15	69444	16254	0	0	0	0	50	4	3142746	1	1
AGRN	1971475	239	15	768204	249156	0	0	0	0	1	0	282690	1	1
AGRP	1082466	153	49	50868	16038	0	0	0	0	50	8	3246048	1	1
AGT	422372	568	6	181062	57726	0	0	0	0	50	2	3383100	1	1
AGTPBP1	227838	613	9	471852	121230	0	0	0	0	50	6	3466854	1	1
AGTR1	271257	825	-24	136296	39312	0	0	0	0	50	6	2823390	1	1
AGTR2	224760	NaN	7	138240	39312	0	0	0	0	50	3	3457566	1	1
AGTRAP	606580	187	36	85914	10800	0	0	0	0	50	5	3493908	1	1
AGXT	1187158	297	30	151146	46332	0	0	1	0	10	1	646110	1	1
AGXT2	243997	675	23	203580	55134	0	0	0	0	50	2	3272562	1	1
ETNPPL	104349	499	21	200718	50706	0	1	0	0	50	2	2956500	0.0949706	1
AGXT2L2	672705	448	46	177282	49680	0	0	0	0	50	9	3859596	1	1
AHCTF1	422581	405	4	884790	244350	0	3	0	0	50	1	2870694	0.306236	1
AHCY	962066	151	50	169398	46872	0	1	0	0	50	5	3449088	0.279946	1
AHCYL1	660515	373	29	212652	55782	0	0	0	0	50	4	3128922	1	1
AHCYL2	776656	420	44	257364	69876	0	1	1	0	50	12	3428190	0.650164	1
AHDC1	738004	217	25	576612	204228	0	1	0	0	21	2	1942974	0.681601	1
AHI1	152087	422	29	488484	119016	0	0	0	0	50	5	3448764	1	1
AHNAK	2746294	204	49	2242026	641088	0	0	0	0	2	0	724734	1	1
AHNAK2	854493	205	30	2154114	666630	0	0	0	0	7	0	1089018	1	1
AHR	370010	410	2	332478	86616	0	0	0	0	50	3	3174498	1	1
AHRR	808969	399	34	277614	86724	0	0	0	0	50	4	4051890	1	1
AHSA1	504548	359	47	134946	34992	0	0	0	0	50	3	3199824	1	1
AHSA2	704383	371	36	55566	14094	0	0	0	0	50	4	3952098	1	1
AHSG	508316	436	45	139698	43362	0	1	0	0	50	3	4243590	0.151724	1
AHSP	826452	688	-17	40446	10908	0	0	0	0	50	6	3830112	1	1
AICDA	291883	422	15	78192	21438	0	0	0	0	50	5	3155004	1	1
AIDA	222206	392	1	124902	30132	0	0	0	0	50	8	4182354	1	1
AIF1	2517285	220	35	85752	22464	0	0	0	0	50	7	3310524	1	1
AIF1L	829407	293	36	72954	16956	0	1	0	0	50	6	4055778	0.134006	1
AIFM1	379257	NaN	58	257634	73980	0	1	0	0	50	1	2692764	0.115131	1
AIFM2	484729	425	25	143478	43470	0	0	0	0	50	4	3316896	1	1
AIFM3	577297	192	58	241272	68472	0	2	0	0	50	7	3186108	0.222864	1
AIG1	298429	699	13	94554	25164	0	0	0	0	50	3	2963088	1	1
AIM1	220264	271	41	664308	185868	0	0	0	0	50	7	3063258	1	1
AIM1L	1021101	217	22	241542	68688	0	0	0	0	50	7	2814480	1	1
AIM2	97976	866	8	134838	35586	0	0	0	0	50	6	3400110	1	1
AIMP1	158895	711	5	133056	35262	0	0	0	0	50	9	3571830	1	1
AIMP2	NaN	NaN	NaN	122472	35478	0	0	0	0	50	12	6049134	1	1
AIP	1392213	215	53	128412	35694	0	0	0	0	50	1	2344356	1	1
AIPL1	249769	359	6	148068	42606	0	0	0	0	50	0	2923776	1	1
AIRE	1153513	308	65	242622	77490	0	1	0	0	50	4	2886084	0.395894	1
AJAP1	5695	921	4	152874	50598	0	0	0	0	50	2	3571830	1	1
AK1	1278941	201	51	76734	21924	0	0	0	0	50	6	3384072	1	1
AK2	807536	233	27	95148	26514	0	0	0	0	50	4	3595752	1	1
AK3	231882	608	30	87264	26136	0	0	0	0	50	4	2944998	1	1
AK3L1	280010	351	-9	87696	23760	0	0	0	0	50	6	3205494	1	1
AK5	484699	536	-8	224370	57672	0	0	1	0	50	2	2372544	1	1
AK7	328475	560	14	290358	72846	0	0	0	0	50	3	3494988	1	1
AKAP1	413131	258	-6	342738	103086	0	0	0	0	31	5	2028078	1	1
AKAP10	545359	348	-11	262926	68364	0	0	0	0	50	8	3233142	1	1
AKAP11	183147	411	51	735642	195858	0	1	0	0	50	4	3422358	0.700192	1
AKAP12	340429	383	11	677808	195048	0	1	0	0	50	2	3170664	0.5617	1
AKAP13	230754	454	17	1097766	304506	0	2	1	0	50	4	3178980	0.679772	1
AKAP14	772178	NaN	38	81702	19224	0	0	0	0	50	7	3426948	1	1
AKAP2	NaN	NaN	NaN	357156	106326	0	0	0	0	50	12	6119982	1	1
AKAP3	277828	874	18	324810	91854	0	0	3	0	4	4	303696	1	1
AKAP4	56301	NaN	5	331992	86778	0	0	0	0	50	2	4102866	1	1
AKAP5	670466	221	54	163620	44388	0	0	0	0	50	7	3523986	1	1
AKAP6	127586	715	-10	894402	241542	0	1	1	0	50	8	4439502	0.853001	1
AKAP7	165730	682	15	148500	34722	0	0	0	0	50	4	2532924	1	1
AKAP8	494792	481	28	272592	72954	0	0	0	0	17	5	1066608	1	1
AKAP8L	509601	481	30	256932	66582	0	0	1	0	50	10	3707208	1	1
AKAP9	674222	611	16	1556010	375030	0	1	0	0	40	2	2250396	0.699713	1
AK9	345757	686	21	771768	185004	0	0	1	0	50	4	4156488	1	1
AKIRIN1	681587	318	30	75330	21060	0	0	0	0	50	5	3427380	1	1
AKIRIN2	235638	346	33	78894	22842	0	0	0	0	50	7	2937924	1	1
AKNA	218424	360	14	541944	170856	0	0	0	0	29	3	1957932	1	1
AKNAD1	801073	236	8	331560	84456	0	0	0	0	50	8	3151980	1	1
AKR1A1	873800	161	27	127170	36774	0	0	0	0	50	7	3233952	1	1
AKR1B1	328321	415	9	127440	32778	0	1	0	0	50	1	3490506	0.103713	1
AKR1B10	403585	319	21	127224	32670	0	0	0	0	50	7	3501576	1	1
AKR1B15	403585	319	21	139050	35100	0	0	0	0	50	7	3501576	1	1
AKR1C1	343868	608	-13	127926	34722	0	0	0	0	50	6	2422980	1	1
AKR1C2	343868	608	-13	135378	36180	0	0	0	0	50	6	2422980	1	1
AKR1C3	438967	678	-14	128952	34020	0	0	0	0	50	3	2436696	1	1
AKR1C4	630098	678	-21	129060	33912	0	0	0	0	50	0	2706210	1	1
AKR1D1	220333	478	16	130788	33642	0	0	0	0	50	4	2755890	1	1
AKR1E2	287187	559	-13	129114	32724	0	0	0	0	50	4	2621214	1	1
AKR7A2	810462	448	40	137970	41202	0	0	0	0	50	4	2571804	1	1
AKR7A3	810462	448	40	128358	37206	0	0	0	0	50	4	2571804	1	1
AKR7L	799326	448	35	137160	28080	0	0	0	0	50	2	3723462	1	1
AKT1	711772	247	36	192510	49680	0	3	2	0	12	2	576504	0.384983	1
AKT1S1	1673246	205	37	95256	32238	0	0	0	0	50	3	3195180	1	1
AKT2	1005838	400	30	192024	50652	0	0	0	0	50	7	2733210	1	1
AKT3	208930	954	-4	201744	47736	0	0	0	0	50	5	3060072	1	1
AKTIP	247554	403	8	116964	31266	0	1	0	0	50	2	3126870	0.138924	1
ALAD	390186	297	36	130302	37692	0	1	0	0	50	5	2941434	0.266526	1
ALAS1	1114737	181	52	247914	70092	0	0	1	0	50	10	3438504	1	1
ALAS2	245504	NaN	8	237708	66852	0	0	0	0	50	4	3518424	1	1
ALB	315782	613	8	244782	61074	0	1	0	0	50	4	3435750	0.347662	1
ALCAM	165047	784	-3	233226	60318	0	0	0	0	50	4	3270564	1	1
ALDH16A1	2173457	290	44	298134	102492	0	4	1	0	50	4	3011040	0.0565683	1
ALDH18A1	369001	454	26	308934	88938	0	1	0	0	50	10	3991248	0.586203	1
ALDH1A1	344512	542	1	198234	53838	0	0	0	0	50	4	3746250	1	1
ALDH1A2	187239	674	-1	204498	56160	0	0	0	0	50	5	3221154	1	1
ALDH1A3	378556	374	0	200070	57024	0	0	0	0	50	6	2813616	1	1
ALDH1B1	272380	622	3	192834	59562	0	0	0	0	50	8	2903256	1	1
ALDH1L1	203027	610	30	352566	100548	0	0	0	0	50	4	2908278	1	1
ALDH1L2	244603	334	33	364392	98928	0	0	0	0	50	6	2835864	1	1
ALDH2	691258	242	44	201042	58482	0	1	0	0	50	5	3220776	0.341245	1
ALDH3A1	550749	220	-13	177822	49302	0	2	0	0	50	8	3212190	0.172078	1
ALDH3A2	544087	332	-2	201096	55512	0	0	0	0	50	10	3541590	1	1
ALDH3B1	1357582	356	31	178092	54702	0	0	0	0	50	5	3135024	1	1
ALDH3B2	1408104	424	60	150066	42714	0	0	1	0	50	4	2771280	1	1
ALDH4A1	642600	453	27	219564	64260	0	1	0	0	50	7	3326076	0.432097	1
ALDH5A1	407627	461	18	208818	64800	0	0	0	0	50	6	3374838	1	1
ALDH6A1	495634	236	40	207954	59994	0	0	0	0	50	2	2542644	1	1
ALDH7A1	235232	191	19	214380	59076	0	2	0	0	50	1	2909736	0.0879279	1
ALDH8A1	152922	364	19	187866	53514	0	0	0	0	50	2	2964330	1	1
ALDH9A1	321831	408	0	201528	57186	0	0	0	0	50	5	3320460	1	1
ALDOA	NaN	NaN	NaN	140670	41904	0	0	0	0	50	12	6055560	1	1
ALDOB	112947	898	-22	142290	40284	0	0	1	0	33	2	1936278	1	1
ALDOC	1651143	225	31	140508	42066	0	0	0	0	50	4	3277854	1	1
ALG1	552298	419	3	181764	52326	0	0	0	0	50	6	3008988	1	1
ALG10	23464	1025	-29	181926	49734	0	0	0	0	50	11	3550824	1	1
ALG10B	42332	589	-38	181926	49734	0	0	0	0	50	10	3592188	1	1
ALG11	385945	461	41	189324	52542	0	0	0	0	50	2	3411234	1	1
ALG12	771339	208	6	183384	60102	0	0	0	0	50	7	3408210	1	1
ALG13	124127	NaN	20	475308	117936	0	0	0	0	50	2	3188808	1	1
ALG14	275272	425	-9	82404	25326	0	0	0	0	50	3	3198582	1	1
ALG1L	213057	583	19	74898	20034	0	0	0	0	50	3	2420442	1	1
ALG1L2	NaN	NaN	NaN	85536	23976	0	0	0	0	50	12	6037632	1	1
ALG2	203560	410	37	155412	48222	0	1	0	0	50	5	3151548	0.0916036	1
ALG3	1460188	257	49	174258	53352	0	0	0	0	50	10	3143664	1	1
ALG5	176745	650	16	129114	34992	0	0	0	0	50	7	2926638	1	1
ALG6	133567	477	2	202716	52596	0	0	0	0	50	5	2746440	1	1
ALG8	551110	208	23	214596	59832	0	0	0	0	50	1	3570264	1	1
ALG9	437477	182	28	243864	66852	0	0	0	0	33	6	2634660	1	1
ALK	202198	882	19	622566	183384	0	9	0	0	21	0	1136592	0.00812837	1
ALKBH1	455772	384	47	151308	42120	0	0	0	0	50	3	3256956	1	1
ALKBH2	595266	487	20	99900	29538	0	0	0	0	50	4	2986740	1	1
ALKBH3	437017	676	6	115452	29862	0	0	0	0	50	1	2467152	1	1
ALKBH4	611052	174	63	112320	36558	0	0	0	0	50	6	2579364	1	1
ALKBH5	918230	192	23	148500	45414	0	0	0	0	50	8	2702268	1	1
ALKBH6	980636	320	19	103086	30888	0	0	0	0	50	7	2814750	1	1
ALKBH7	943949	407	31	81810	28350	0	0	0	0	50	7	2743038	1	1
ALKBH8	234842	643	-2	263034	67284	0	0	0	0	50	5	3151980	1	1
ALLC	252769	496	5	155736	41904	0	0	0	0	50	6	3742902	1	1
ALMS1	777501	590	22	1584036	455868	0	3	2	0	50	10	4180572	0.671973	1
ALOX12	1645511	360	14	257958	73494	0	0	0	0	25	1	1932336	1	1
ALOX12B	1528802	272	26	272160	78084	0	0	0	0	50	4	2824200	1	1
ALOX15	1226703	318	25	255474	75492	0	0	1	0	50	9	3113640	1	1
ALOX15B	1528802	272	26	260280	77166	0	0	0	0	50	4	2824200	1	1
ALOX5	127792	737	36	266814	69984	0	0	0	0	50	7	3245940	1	1
ALOX5AP	381672	451	76	64044	17604	0	0	0	0	50	4	2797740	1	1
ALOXE3	1455014	202	31	324594	95310	0	0	0	0	50	3	3436182	1	1
ALPI	271362	191	32	202392	61506	0	0	0	0	50	4	2651724	1	1
ALPK1	185655	467	42	484596	130194	0	0	0	0	50	8	3873798	1	1
ALPK2	204534	290	67	831492	231390	0	2	1	0	50	7	3395466	0.693349	1
ALPK3	351352	213	28	705996	229716	0	1	1	0	50	5	3742902	0.716631	1
ALPL	547986	297	42	205740	55890	0	0	0	0	50	2	2641680	1	1
ALPP	307666	204	37	203418	63558	0	0	0	0	50	4	2480490	1	1
ALPPL2	307666	204	37	202932	62910	0	0	0	0	50	4	2480490	1	1
ALS2	438202	523	29	656802	182682	0	2	0	0	4	0	365256	0.920321	1
ALS2CL	298503	495	41	371790	108054	0	0	0	0	50	3	2877876	1	1
ALS2CR11	436378	491	24	735426	183114	0	0	0	0	34	6	2565108	1	1
ALS2CR12	554245	411	31	184788	41040	0	0	0	0	50	1	3134592	1	1
ALS2CR4	435399	534	25	163944	45846	0	0	0	0	50	9	2984850	1	1
ALS2CR8	543912	392	33	284850	77058	0	0	0	0	50	2	3181518	1	1
ALX1	35916	925	-34	127386	33804	0	0	0	0	50	8	3029616	1	1
ALX3	571576	400	29	127602	41850	0	0	0	0	50	4	2980044	1	1
ALX4	301098	575	9	155358	46818	0	0	0	0	50	3	3152844	1	1
AMAC1	753178	505	16	120312	44766	0	0	0	0	50	4	2451978	1	1
AMAC1L2	499514	671	36	120096	44982	0	0	0	0	50	3	3020976	1	1
AMAC1L3	NaN	NaN	NaN	121230	44496	0	0	0	0	50	12	6058152	1	1
AMACR	270768	793	4	201474	40716	0	0	0	0	50	6	3603852	1	1
AMBN	262055	689	14	176472	49356	0	2	0	0	50	3	2949264	0.0985861	1
AMBP	244063	558	0	140076	37314	0	0	0	0	50	2	2828790	1	1
AMBRA1	880494	212	45	458136	140454	0	0	0	0	50	5	3743010	1	1
AMD1	321448	282	31	135108	32886	0	0	0	0	50	4	3034476	1	1
AMDHD1	366272	436	8	165564	47142	0	1	0	0	50	1	2991384	0.152916	1
AMDHD2	2085452	321	49	245322	73008	0	0	0	0	50	5	3193020	1	1
AMELX	NaN	NaN	NaN	81486	22518	0	0	0	0	50	12	6036174	1	1
AMELY	0	0	0	75492	21546	0	0	0	0	50	5	3211704	1	1
AMFR	498079	442	-9	249750	71658	0	0	0	0	50	5	3578688	1	1
AMH	1603571	240	27	196992	78246	0	0	0	0	50	4	3326832	1	1
AMHR2	1712232	191	56	223344	62748	0	0	0	0	50	3	3418092	1	1
AMICA1	707709	293	56	157410	42822	0	0	0	0	50	4	2433888	1	1
AMIGO1	1056159	272	37	183978	56754	0	0	0	0	50	2	2726838	1	1
AMIGO2	150007	380	-12	196074	58752	0	0	0	0	50	5	3426678	1	1
AMIGO3	NaN	NaN	NaN	182196	63234	0	0	1	0	31	4	2712960	1	1
AMMECR1	157872	NaN	34	126414	39474	0	0	0	0	50	6	3239514	1	1
AMMECR1L	588745	248	39	120096	34938	0	0	0	0	50	10	3348432	1	1
AMN	758150	286	50	169884	58212	0	0	0	0	50	4	2710368	1	1
AMN1	313930	228	11	101682	28080	0	0	0	0	50	1	3097386	1	1
AMOT	25417	NaN	10	408996	124794	0	0	0	0	50	8	3897396	1	1
AMOTL1	332670	472	-7	368388	104490	0	0	0	0	50	2	3905820	1	1
AMOTL2	303429	189	21	292896	92502	0	0	0	0	50	3	3726270	1	1
AMPD1	600650	472	11	311148	78786	0	1	0	0	50	5	3189942	0.494479	1
AMPD2	989433	201	29	344844	99846	0	0	1	0	50	9	3571992	1	1
AMPD3	777397	378	27	307692	82566	0	0	0	0	50	6	3971322	1	1
AMPH	167080	639	7	274806	76734	0	0	0	0	50	4	3292110	1	1
AMT	1585328	201	32	157842	48222	0	0	0	0	50	6	2881656	1	1
AMTN	264427	861	27	81648	25596	0	0	0	0	50	5	3405780	1	1
AMY1A	NaN	NaN	NaN	612198	154872	0	0	0	0	50	12	6168528	1	1
AMY1B	NaN	NaN	NaN	612198	154872	0	0	0	0	50	12	6168528	1	1
AMY1C	24508	1029	-14	612198	154872	0	1	0	0	50	4	3171960	0.669893	1
AMY2A	27205	1015	-20	203364	51948	0	0	0	0	50	9	3361500	1	1
AMY2B	31276	974	-19	203688	51948	0	0	0	0	50	10	3691548	1	1
AMZ1	767440	392	30	186678	59076	0	0	0	0	50	5	3199230	1	1
AMZ2	764688	237	11	142668	36342	0	0	0	0	50	7	3296268	1	1
ANAPC1	NaN	NaN	NaN	767394	208332	0	0	0	0	50	12	6221988	1	1
ANAPC10	182708	1139	20	74196	18792	0	0	0	0	50	1	3262140	1	1
ANAPC11	3798594	211	19	80514	17172	0	0	0	0	50	4	2802762	1	1
ANAPC13	254024	188	16	30564	7182	0	0	0	0	50	3	2723274	1	1
ANAPC16	764632	140	40	42930	12960	0	0	0	0	50	5	3195882	1	1
ANAPC2	1722012	202	36	314280	94122	0	0	0	0	50	4	3439746	1	1
ANAPC4	233480	611	44	330318	81648	0	0	0	0	50	2	2427030	1	1
ANAPC5	959300	258	39	298188	79596	0	0	1	0	50	5	3864726	1	1
ANAPC7	964525	206	50	235386	63180	0	0	0	0	50	7	2933820	1	1
ANG	NaN	NaN	NaN	55836	16740	0	1	0	0	50	12	6030396	0.115683	1
ANGEL1	308800	471	39	257040	74898	0	1	0	0	50	2	2518992	0.334874	1
ANGEL2	315884	412	12	214218	55836	0	0	0	0	50	3	3794580	1	1
ANGPT1	50022	671	-19	200070	47628	0	0	0	0	50	8	3602718	1	1
ANGPT2	NaN	NaN	NaN	199476	47250	0	1	0	0	50	12	6060906	0.354094	1
ANGPT4	824412	579	36	195858	54432	0	0	0	0	50	2	2963196	1	1
ANGPTL1	NaN	NaN	NaN	192942	48762	0	0	0	0	50	12	6062418	1	1
ANGPTL2	NaN	NaN	NaN	189378	53298	0	0	0	0	50	12	6066954	1	1
ANGPTL3	NaN	NaN	NaN	183924	44334	0	0	0	0	50	12	6057990	1	1
ANGPTL4	726988	204	0	156060	45630	0	0	0	0	50	6	3106080	1	1
ANGPTL5	416999	514	-21	156708	37530	0	1	0	0	50	5	4190886	0.230225	1
ANGPTL6	1675365	272	15	175230	57240	0	0	0	0	1	0	91638	1	1
ANGPTL7	NaN	NaN	NaN	136512	34722	0	0	0	0	50	12	6048378	1	1
ANK1	574508	533	36	787212	232416	0	1	0	0	1	1	366768	0.997901	1
ANK2	237324	911	14	1527120	436806	0	0	0	0	0	0	436806	1	1
ANK3	213806	634	-8	1720710	488484	0	0	2	0	34	8	3091176	1	1
ANKAR	408508	452	20	565002	147312	0	2	0	0	0	0	147312	0.997229	1
ANKDD1A	705779	185	57	204552	59022	0	0	0	0	35	6	2106972	1	1
ANKFN1	184382	511	-53	303480	78840	0	0	0	0	50	7	2626992	1	1
ANKFY1	816229	357	26	467586	131976	0	0	0	0	50	7	3145392	1	1
ANKH	503265	410	8	190998	55728	0	1	1	0	12	4	1101330	0.630638	1
ANKHD1	NaN	NaN	NaN	981180	292950	0	4	1	0	50	13	6306606	0.241969	1
ANKHD1-EIF4EBP3	688522	296	30	1005696	293382	0	0	0	0	0	0	293382	1	1
ANKIB1	708388	452	30	430110	111942	0	4	0	0	50	6	3741768	0.109149	1
ANKK1	107636	610	12	289386	87750	0	0	0	0	50	10	3246588	1	1
ANKLE1	865138	212	38	227934	76626	0	1	0	0	50	6	2861514	0.455388	1
ANKLE2	779125	601	32	359586	104868	0	0	0	0	50	5	3599748	1	1
ANKMY1	452566	485	21	398844	113238	0	0	0	0	32	1	2229768	1	1
ANKMY2	291955	612	-13	176742	43902	0	0	1	0	43	7	2146554	1	1
ANKRA2	403014	289	42	123606	33534	0	0	0	0	50	3	3294918	1	1
ANKRD1	103854	510	4	127278	33426	0	0	0	0	50	3	2772144	1	1
ANKRD10	506421	402	22	161676	46170	0	0	0	0	50	2	3551742	1	1
ANKRD11	1263742	322	40	1016604	285228	0	0	1	0	50	7	3827358	1	1
ANKRD12	434324	391	56	811242	199152	0	2	0	0	50	4	3110400	0.13881	1
ANKRD13A	950689	254	54	235926	60372	0	0	0	0	50	8	3098790	1	1
ANKRD13B	719319	383	30	241866	71928	0	0	0	0	50	5	3035718	1	1
ANKRD13C	295772	396	-1	214110	57078	0	0	0	0	50	5	3597156	1	1
ANKRD13D	1369264	177	44	234468	69120	0	0	0	0	50	13	3620592	1	1
ANKRD16	649866	305	28	141102	39690	0	0	0	0	50	5	3629070	1	1
ANKRD17	265492	747	19	988794	298134	0	2	0	0	28	2	1879092	0.429688	1
ANKRD18A	NaN	NaN	NaN	396954	95688	0	0	0	0	50	12	6109344	1	1
ANKRD2	564805	169	40	138888	41742	0	0	0	0	50	2	3069144	1	1
ANKRD20A1	NaN	NaN	NaN	329076	80460	0	0	0	0	50	12	6094116	1	1
ANKRD20A2	NaN	NaN	NaN	658368	160704	0	0	0	0	50	12	6174360	1	1
ANKRD20A3	NaN	NaN	NaN	987444	241164	0	0	0	0	11	0	1015362	1	1
ANKRD20A4	NaN	NaN	NaN	329670	79866	0	0	0	0	50	12	6093522	1	1
ANKRD22	175425	289	26	76302	20250	0	0	0	0	50	1	3094470	1	1
ANKRD23	822597	392	46	119070	35154	0	0	0	0	50	11	4195098	1	1
ANKRD24	2194691	244	41	433242	137160	0	0	0	0	50	8	3172500	1	1
ANKRD26	390573	459	24	691416	161514	0	0	0	0	46	3	3758778	1	1
ANKRD27	369667	455	-38	415908	113022	0	1	0	0	39	2	2277450	0.505786	1
ANKRD28	345831	435	29	415908	113832	0	0	0	0	50	6	4002912	1	1
ANKRD29	331927	138	67	116910	35694	0	1	0	0	50	5	3320946	0.218348	1
ANKRD30A	53742	1067	-43	547560	127008	0	0	0	0	50	5	3019950	1	1
ANKRD30B	NaN	NaN	NaN	563220	136458	0	1	0	0	50	12	6150114	0.703868	1
ANKRD31	NaN	NaN	NaN	741312	185004	0	0	0	0	50	12	6198660	1	1
SLF1	54375	399	20	422982	104328	0	1	0	0	25	3	1923426	0.651994	1
ANKRD33	570716	438	22	181332	51948	0	1	0	0	50	3	2936628	0.256674	1
ANKRD33B	NaN	NaN	NaN	182088	60426	0	1	0	0	50	12	6074082	0.32842	1
ANKRD34A	NaN	NaN	NaN	176310	65232	0	0	0	0	50	12	6078888	1	1
ANKRD34B	321394	545	38	195318	55620	0	0	0	0	1	0	128412	1	1
ANKRD34C	NaN	NaN	NaN	199476	61668	0	0	0	0	50	12	6075324	1	1
ANKRD35	NaN	NaN	NaN	378162	117234	0	0	0	0	50	12	6130890	1	1
ANKRD36	NaN	NaN	NaN	801252	191160	0	0	0	0	50	12	6204816	1	1
ANKRD36B	390850	455	29	553392	132516	0	0	0	0	7	3	897210	1	1
ANKRD37	173409	422	20	63234	17118	0	1	0	0	50	4	2912436	0.122119	1
ANKRD39	822597	392	46	70038	21654	0	0	0	0	50	11	4195098	1	1
ANKRD40	1585602	196	18	140562	41364	0	0	0	0	50	5	3683880	1	1
ANKRD42	308108	414	18	156924	38448	0	0	0	0	50	4	3720330	1	1
ANKRD43	718028	356	58	192348	74952	0	0	0	0	50	8	2655396	1	1
ANKRD44	744603	444	27	365796	97524	0	1	1	0	50	6	3254364	0.209676	1
ANKRD45	432542	423	4	106056	26946	0	1	0	0	50	0	2817342	0.0724993	1
ANKRD46	1144761	214	67	87642	25596	0	0	0	0	50	4	3128868	1	1
ANKRD49	341083	589	-7	93312	24624	0	0	0	0	50	2	2323134	1	1
ANKRD5	194301	442	-34	300996	82458	0	0	0	0	50	6	3571128	1	1
ANKRD50	47412	616	-24	540594	156330	0	2	0	0	50	7	3023892	0.328751	1
ANKRD52	2878071	171	46	416124	125118	0	0	1	0	50	5	3708720	1	1
ANKRD53	380551	561	27	217728	64800	0	1	0	0	50	10	3536298	0.504313	1
ANKRD54	1385064	203	66	115236	35910	0	0	1	0	50	4	2809728	1	1
ANKRD55	248990	402	45	239814	66204	0	0	0	0	46	4	2722518	1	1
ANKRD56	411278	462	26	289602	96282	0	0	0	0	47	10	3463128	1	1
ANKRD57	191347	329	22	191214	64422	0	0	0	0	35	3	2391066	1	1
ANKRD58	649508	NaN	73	112914	40986	0	0	0	0	50	2	2574288	1	1
ANKRD6	403943	609	43	279882	80568	0	1	0	0	34	4	2332746	0.5128	1
ANKRD7	72287	922	-13	102330	25488	0	0	0	0	50	2	3850038	1	1
ANKRD9	1673146	191	42	111888	43632	0	0	0	0	50	13	3716658	1	1
ANKS1A	664697	304	26	438696	127818	0	0	1	0	50	6	3909978	1	1
ANKS1B	149256	941	-9	525690	143532	0	0	0	0	50	4	3396060	1	1
ANKS3	717235	194	35	256878	72792	0	1	0	0	50	5	3486132	0.402768	1
ANKS4B	402663	575	41	160164	43956	0	0	0	0	50	4	3404970	1	1
ANKS6	298496	375	12	328482	104706	0	0	0	0	50	4	3371112	1	1
ANKZF1	733837	158	40	276318	85428	0	0	0	0	50	5	2722248	1	1
ANLN	332583	329	21	453978	122580	0	0	0	0	4	0	313362	1	1
ANO1	763592	286	35	393066	102816	0	0	1	0	10	2	527742	1	1
ANO10	106227	518	29	261468	67554	0	0	0	0	50	5	3638034	1	1
ANO2	349024	712	13	397386	104652	0	0	0	0	50	3	3529386	1	1
ANO3	20260	970	-20	398844	95256	0	0	0	0	50	11	3506652	1	1
ANO4	245388	937	-16	371736	92070	0	1	1	0	50	3	2525256	0.520511	1
ANO5	51558	935	-7	367470	90342	0	1	0	0	50	4	3685338	0.43605	1
ANO6	313473	719	1	400842	101520	0	1	0	0	50	3	3336066	0.438428	1
ANO7	1333138	317	35	371790	109188	0	0	0	0	50	3	3715470	1	1
ANO8	842088	211	43	463806	146448	0	1	0	0	13	0	803358	0.6829	1
ANO9	2206786	344	58	309258	85860	0	0	0	0	14	3	1207710	1	1
ANP32A	437749	562	32	101628	23760	0	0	0	0	50	8	2755134	1	1
ANP32B	466644	269	42	103140	23220	0	0	0	0	50	3	2994192	1	1
ANP32C	NaN	NaN	NaN	91044	23004	0	0	0	0	50	12	6036660	1	1
ANP32D	904892	390	11	50598	13392	0	0	0	0	50	3	2294406	1	1
ANP32E	1207965	197	39	109998	24624	0	0	0	0	50	7	3141180	1	1
ANPEP	934542	212	37	378000	104760	0	0	1	0	50	6	3182328	1	1
ANTXR1	338803	288	14	232308	65124	0	0	0	0	50	5	3112776	1	1
ANTXR2	62176	905	6	198666	56160	0	2	0	0	50	3	2806974	0.00693067	1
ZFAND4	111914	603	36	280962	78030	0	1	0	0	50	7	2920860	0.561548	1
ANXA1	247950	411	-15	140292	36126	0	0	0	0	50	5	2788344	1	1
ANXA10	55532	402	-16	133704	31374	0	0	0	0	50	3	3254526	1	1
ANXA11	366637	626	7	196776	58212	0	0	0	0	50	5	3028482	1	1
ANXA13	492587	192	12	143856	37584	0	0	0	0	50	2	3550014	1	1
ANXA2	431518	299	14	146016	36720	0	0	0	0	50	1	2881386	1	1
ANXA3	243621	351	21	132246	32994	0	0	0	0	50	1	3150792	1	1
ANXA4	864962	193	50	130086	34182	0	0	0	0	50	7	3390822	1	1
ANXA5	311234	440	9	129222	34560	0	0	0	0	50	1	3031830	1	1
ANXA6	926280	300	41	273564	70200	0	0	0	0	50	4	3598398	1	1
ANXA7	847821	249	45	191700	54216	0	0	0	0	50	4	3700242	1	1
ANXA8	NaN	NaN	NaN	267948	65124	0	0	0	0	50	12	6078780	1	1
ANXA8L1	NaN	NaN	NaN	267948	65124	0	0	0	0	50	12	6078780	1	1
ANXA8L2	NaN	NaN	NaN	133974	32562	0	0	0	0	50	12	6046218	1	1
ANXA9	1621279	172	30	136782	39150	0	0	0	0	50	8	2940516	1	1
AOAH	247838	600	15	282420	65880	0	0	0	0	50	4	2884356	1	1
AOC2	1631295	190	28	279990	90180	0	1	0	0	50	4	3243456	0.390986	1
AOC3	1629499	190	23	284256	88992	0	0	0	0	50	5	3598398	1	1
AOX1	572062	160	23	530442	142668	0	0	0	0	50	1	3033558	1	1
AP1AR	181002	351	22	123498	29592	0	0	0	0	50	4	3201282	1	1
AP1B1	849693	251	36	369468	106488	0	0	0	0	50	3	3278340	1	1
AP1G1	460697	NaN	24	327078	89262	0	0	0	0	50	1	3541590	1	1
AP1G2	1250373	553	35	301482	94122	0	0	0	0	5	1	320760	1	1
AP1M1	814131	255	26	173556	46116	0	0	0	0	50	5	3790260	1	1
AP1M2	2036812	226	23	168588	44928	0	0	0	0	50	5	3386988	1	1
AP1S1	1044715	199	39	63828	16038	0	1	0	0	50	4	2818152	0.12704	1
AP1S2	170722	NaN	47	63234	15822	0	0	0	0	50	8	3055914	1	1
AP1S3	263604	197	16	63180	14742	0	0	0	0	50	3	2746818	1	1
AP2A1	1686482	172	42	377352	112860	0	1	1	0	50	12	3070224	0.795831	1
AP2A2	1509286	246	48	364176	106272	0	0	0	0	50	12	3296106	1	1
AP2B1	715620	196	9	372870	103410	0	0	0	0	2	0	265734	1	1
AP2M1	1456939	257	45	177984	40554	0	0	0	0	50	10	3242646	1	1
AP2S1	1217560	186	44	57456	14634	0	0	0	0	50	7	3547908	1	1
AP3B1	262852	592	40	433944	115074	0	1	0	0	50	5	2779164	0.647932	1
AP3B2	509813	608	16	410616	119610	0	0	0	0	50	3	3129678	1	1
AP3D1	1712606	216	30	478332	126900	0	0	0	0	50	7	3539376	1	1
AP3M1	776926	227	49	164592	44226	0	0	0	0	50	5	2925774	1	1
AP3M2	580110	382	45	163782	45036	0	0	0	0	50	1	3232116	1	1
AP3S1	380598	759	6	78030	19494	0	0	0	0	50	2	3752298	1	1
AP3S2	952242	212	33	77112	20412	0	0	0	0	50	6	3139452	1	1
AP4B1	335231	545	13	285930	80514	0	1	0	0	50	2	3000186	0.307896	1
AP4E1	343136	355	34	447552	118800	0	1	1	0	50	3	2676780	0.551901	1
AP4M1	1401098	205	46	176472	53568	0	0	1	0	50	14	3781134	1	1
AP4S1	432061	238	23	82296	19926	0	0	0	0	50	3	2831544	1	1
APAF1	488214	461	11	500364	123498	0	1	0	0	22	2	1564218	0.369779	1
APBA1	209495	673	-5	324486	90558	0	2	0	0	50	3	3536838	0.158771	1
APBA2	161108	927	-21	293328	78948	0	2	0	0	50	4	3418362	0.172926	1
APBA3	2144458	206	34	216324	70092	0	0	0	0	50	6	2916000	1	1
APBB1	424837	471	17	273186	80784	0	1	0	0	50	4	3085182	0.398712	1
APBB1IP	236125	536	19	259200	73062	0	1	0	0	50	4	2953908	0.395944	1
APBB2	227095	394	39	297702	81378	0	0	0	0	50	4	3019464	1	1
APBB3	706371	319	29	190890	56322	0	0	0	0	50	6	3574260	1	1
APC	247811	399	28	1088802	303102	0	15	0	0	11	0	774090	0.0250216	1
APC2	2352825	221	38	830520	298296	0	0	1	0	4	3	472554	1	1
APCDD1	219220	604	2	196506	56376	0	0	0	0	50	8	2942730	1	1
APCDD1L	1027182	485	24	182682	63234	0	0	0	0	50	4	3523932	1	1
APCS	492825	646	-4	85320	24516	0	0	0	0	50	4	3252528	1	1
APEH	1551582	271	48	288900	80946	0	0	1	0	50	11	3325482	1	1
APEX1	464497	395	17	122148	35478	0	0	0	0	50	9	3243888	1	1
APEX2	245504	NaN	8	197262	58536	0	0	0	0	50	4	3518424	1	1
APH1A	1213150	197	38	101952	32670	0	0	0	0	50	8	3196260	1	1
APH1B	450620	272	49	99738	29214	0	0	0	0	50	7	3247722	1	1
API5	349378	924	-23	209304	54270	0	0	0	0	50	4	3286170	1	1
APIP	650532	399	1	99846	24894	0	0	0	0	50	4	2753946	1	1
APITD1	771199	383	28	84942	21006	0	0	0	0	50	4	3713148	1	1
APLF	227462	617	22	203526	51138	0	0	0	0	50	7	2741094	1	1
APLN	340263	NaN	46	29592	9612	0	0	1	0	1	1	35748	1	1
APLNR	929334	250	-20	142128	43038	0	2	1	0	50	11	3171150	0.0489148	1
APLP1	1060028	321	47	251208	76032	0	0	0	0	50	4	2927178	1	1
APLP2	624855	203	15	304992	77328	0	0	0	0	50	5	3025512	1	1
APOA1	421374	323	39	103626	28890	0	0	0	0	50	8	2806758	1	1
APOA1BP	2049505	180	37	110376	33642	0	0	0	0	50	5	2893536	1	1
APOA2	728669	234	37	39960	11070	0	0	0	0	39	4	2411586	1	1
APOA4	419339	326	36	150876	43362	0	0	0	0	50	10	3208842	1	1
APOA5	419339	326	36	140130	40824	0	0	0	0	50	10	3208842	1	1
APOB	222162	698	-11	1750410	485838	0	2	1	0	3	1	601290	0.952936	1
APOBR	NaN	NaN	NaN	406242	125928	0	1	0	0	50	12	6139584	0.584827	1
APOBEC1	237142	672	14	94662	23436	0	0	0	0	50	3	3440502	1	1
APOBEC2	145501	611	37	86724	23922	0	0	0	0	50	5	3067200	1	1
APOBEC3A	1413709	372	44	79164	20628	0	0	0	0	50	6	4073274	1	1
APOBEC3B	1413709	372	44	152442	38556	0	0	0	0	50	6	4073274	1	1
APOBEC3C	1386387	372	71	76464	18468	0	0	0	0	50	5	2436048	1	1
APOBEC3D	1386387	372	71	153468	38502	0	2	0	0	50	5	2436048	0.139991	1
APOBEC3F	1386387	372	71	166158	41688	0	0	0	0	50	5	2436048	1	1
APOBEC3G	1386387	372	71	154440	37206	0	1	0	0	50	5	2436048	0.345535	1
APOBEC3H	1225154	223	75	83592	19116	0	0	0	0	50	3	2859246	1	1
APOBEC4	NaN	NaN	NaN	141156	38340	0	0	0	0	50	12	6051996	1	1
APOC1	1003719	196	6	33642	9126	0	0	0	0	50	5	2596266	1	1
APOC2	1003719	196	6	40230	11286	0	0	0	0	50	5	2596266	1	1
APOC3	421374	323	39	39636	10908	0	0	0	0	50	8	2806758	1	1
APOC4	1003719	196	6	50058	13770	0	0	0	0	50	5	2596266	1	1
APOD	794351	315	38	74466	20466	0	0	0	0	50	6	3474198	1	1
APOE	1003719	196	6	118746	37746	0	0	0	0	50	5	2596266	1	1
APOF	2869106	184	52	121554	38340	0	0	0	0	50	4	3843288	1	1
APOH	135537	178	-23	137592	35586	0	0	0	0	50	6	2786400	1	1
APOL1	1237332	331	42	160542	45036	0	0	0	0	50	8	3791124	1	1
APOL2	1237332	331	42	128142	38070	0	0	0	0	50	8	3791124	1	1
APOL3	1228837	331	13	150714	46764	0	0	0	0	50	12	3385854	1	1
APOL4	1233084	331	28	143910	35262	0	0	0	0	50	6	3283632	1	1
APOL5	1161568	376	-43	164538	48978	0	0	0	0	50	5	2996028	1	1
APOL6	936853	205	-13	130140	38340	0	0	0	0	50	11	2714310	1	1
APOLD1	767161	129	35	101574	36612	0	0	1	0	4	2	305424	1	1
APOM	2517236	193	20	75492	19926	0	0	0	0	50	6	4166046	1	1
APOO	509881	NaN	41	81270	20628	0	0	0	0	50	5	4087152	1	1
APOOL	83775	NaN	-12	107028	29214	0	0	0	0	50	1	3562596	1	1
APP	529745	793	-13	306396	79326	0	0	0	0	50	5	2661768	1	1
APPBP2	372707	242	7	232848	59724	0	1	0	0	50	4	3401784	0.325136	1
APPL1	427002	389	33	287226	71766	0	0	0	0	50	4	3011094	1	1
APPL2	233879	387	30	267192	68958	0	0	0	0	50	9	3811158	1	1
APRT	813333	189	51	68256	22626	0	1	0	0	50	12	3125736	0.263358	1
APTX	833170	286	-5	144018	35802	0	0	0	0	50	9	2813400	1	1
AQP1	402058	568	10	132462	42660	0	0	0	0	50	4	2740392	1	1
AQP10	1653296	236	29	112266	38070	0	0	0	0	50	5	3483108	1	1
AQP11	603969	401	30	101844	31644	0	0	0	0	50	4	2996352	1	1
AQP12A	1077835	446	25	108864	37260	0	0	0	0	50	8	3929958	1	1
AQP12B	1077835	446	25	112050	39258	0	0	0	0	50	8	3929958	1	1
AQP2	1033911	220	48	99198	35262	0	0	0	0	50	7	3187674	1	1
AQP3	1001877	166	4	110592	35370	0	0	1	0	50	6	2583198	1	1
AQP4	65361	639	-33	124362	36342	0	0	0	0	50	10	3323106	1	1
AQP5	1033911	220	48	97578	33642	0	0	0	0	50	7	3187674	1	1
AQP6	1033911	220	48	103086	36396	0	0	0	0	50	7	3187674	1	1
AQP7	982082	163	21	131220	40338	0	0	0	0	50	3	2698812	1	1
AQP8	189953	551	12	98172	32724	0	0	0	0	50	6	3440124	1	1
AQP9	242649	602	4	113130	33966	0	0	0	0	50	6	2735856	1	1
AQPEP	372067	763	17	389826	104112	0	0	0	0	50	4	3491640	1	1
AQR	468734	288	-5	590976	153252	0	0	0	0	2	0	210330	1	1
AR	106188	NaN	-7	351648	104058	0	6	2	0	50	7	3108456	0.0525534	1
ARAF	775214	NaN	38	235980	68742	0	0	0	0	23	3	1225908	1	1
ARAP1	637045	234	54	557982	168588	0	0	1	0	50	9	3598506	1	1
ARAP2	28107	1066	26	677214	171504	0	0	0	0	38	7	2668734	1	1
ARAP3	771583	353	25	589410	182196	0	1	1	0	50	7	3487590	0.765129	1
ARC	300961	567	26	148122	44820	0	0	1	0	34	4	2320920	1	1
ARCN1	1359480	167	47	200448	54216	0	0	0	0	50	10	3479706	1	1
AREG	172071	NaN	10	200664	51732	0	0	0	0	50	1	3723894	1	1
ARF1	702621	391	5	71820	19224	0	0	0	0	50	2	2580822	1	1
ARF3	1737773	214	55	71658	19386	0	0	0	0	50	3	2817234	1	1
ARF4	703082	422	29	71982	19224	0	0	0	0	50	6	3262086	1	1
ARF5	411207	619	-7	71658	19872	0	0	0	0	50	2	2282634	1	1
ARF6	680412	174	41	65934	19602	0	0	0	0	50	6	3225366	1	1
ARFGAP1	1278630	332	62	168912	42174	0	0	0	0	50	3	2594646	1	1
ARFGAP2	1206881	273	24	207684	56052	0	1	0	0	50	10	3132540	0.548464	1
ARFGAP3	722786	187	60	208062	52920	0	0	1	0	50	6	2856168	1	1
ARFGEF1	307618	642	26	736236	187488	0	1	0	0	37	4	2554308	0.808835	1
ARFGEF2	808420	174	49	708588	184032	0	3	0	0	1	0	220374	0.892713	1
ARFIP1	218185	385	33	147798	39150	0	0	0	0	50	6	3187404	1	1
ARFIP2	424988	469	20	131814	38934	0	0	0	0	50	5	3794526	1	1
ARFRP1	1126597	202	36	81108	21762	0	0	0	0	50	3	2788290	1	1
ARG1	147816	864	7	124740	37098	0	0	0	0	50	5	2982528	1	1
ARG2	481915	260	42	136458	40608	0	0	0	0	50	3	2664684	1	1
ARGFX	289448	613	18	122256	33912	0	0	0	0	50	5	3772656	1	1
ARGLU1	169398	1237	11	105300	29808	0	0	0	0	50	5	3008070	1	1
ARHGAP1	939971	176	44	174744	46872	0	0	0	0	50	4	2641032	1	1
ARHGAP10	75227	678	22	316656	80082	0	0	0	0	11	1	795906	1	1
ARHGAP11A	244857	383	1	400680	107838	0	0	0	0	50	9	4001454	1	1
ARHGAP11B	220858	693	10	105462	28674	0	0	0	0	50	3	3043980	1	1
ARHGAP12	359237	346	25	338850	84456	0	0	0	0	50	3	3531708	1	1
ARHGAP15	57425	639	11	192510	47250	0	0	1	0	50	8	3332448	1	1
ARHGAP17	272834	185	22	342738	98550	0	0	0	0	50	2	3412692	1	1
ARHGAP18	73209	550	26	264708	67392	0	0	0	0	50	7	3538836	1	1
ARHGAP19	945635	397	26	195858	52164	0	0	0	0	50	8	3509028	1	1
ARHGAP20	146681	501	-5	460620	127764	0	1	0	0	50	6	3213270	0.664983	1
ARHGAP21	164987	309	-3	756216	211410	0	3	0	0	12	1	744336	0.592115	1
ARHGAP22	NaN	NaN	NaN	264168	81378	0	0	0	0	50	12	6095034	1	1
ARHGAP23	NaN	NaN	NaN	521694	171342	0	0	0	0	50	12	6184998	1	1
ARHGAP24	29589	739	13	309906	78408	0	0	0	0	50	5	3469932	1	1
ARHGAP25	385975	470	20	259470	67608	0	0	0	0	50	6	4333824	1	1
ARHGAP26	156598	456	38	327510	83160	0	1	0	0	50	10	3595428	0.238156	1
ARHGAP27	754492	194	21	215514	61020	0	0	0	0	50	4	3311388	1	1
ARHGAP28	241496	281	-28	245916	64152	0	2	0	0	50	4	3569562	0.134653	1
ARHGAP29	466144	327	-9	498582	129006	0	0	0	0	18	1	1164996	1	1
ARHGAP30	689033	250	23	417096	125604	0	1	0	0	12	1	738342	0.515311	1
ARHGAP31	265987	585	23	545832	163566	0	0	1	0	50	5	3675996	1	1
ARHGAP32	195815	546	-11	798228	230148	0	1	0	0	3	0	362772	0.986612	1
ARHGAP33	1151198	321	30	474714	164214	0	0	0	0	50	3	2897262	1	1
ARHGAP36	65931	NaN	13	210114	62694	0	0	0	0	50	9	3468150	1	1
ARHGAP39	1706542	291	12	423144	125874	0	2	0	0	4	0	345060	0.805459	1
ARHGAP4	2328608	NaN	27	378702	115560	0	1	0	0	38	4	3167694	0.511548	1
ARHGAP40	NaN	NaN	NaN	260064	77382	0	0	0	0	50	12	6091038	1	1
ARHGAP42	NaN	NaN	NaN	350946	89532	0	0	0	0	50	12	6103188	1	1
ARHGAP5	153921	392	1	582498	151200	0	0	0	0	9	0	825336	1	1
ARHGAP6	65396	NaN	34	384804	116262	0	1	0	0	50	4	3183138	0.18429	1
ARHGAP8	NaN	NaN	NaN	190458	54486	0	0	0	0	50	12	6068142	1	1
ARHGAP9	1347802	194	32	279450	87318	0	1	0	0	50	6	3157920	0.490891	1
ARHGDIA	3798594	211	19	81702	21168	0	0	0	0	50	4	2802762	1	1
ARHGDIB	360900	426	8	80946	20466	0	0	0	0	50	1	3041280	1	1
ARHGDIG	1340678	205	43	86724	26676	0	0	0	0	50	10	3315654	1	1
ARHGEF1	1255704	364	28	362880	106596	0	0	1	0	50	3	3178386	1	1
ARHGEF10	100967	551	-24	528120	143694	0	2	0	0	50	4	3831732	0.292755	1
ARHGEF10L	375252	279	30	495072	145152	0	0	0	0	50	9	3734586	1	1
ARHGEF11	958228	350	36	608418	177120	0	0	2	0	50	7	3382074	1	1
ARHGEF12	264872	312	25	616518	160596	0	0	0	0	50	4	3292866	1	1
ARHGEF15	772200	257	20	312498	106434	0	1	0	0	27	4	1492182	0.699576	1
ARHGEF16	248448	483	21	274212	79920	0	1	1	0	50	3	3444984	0.317728	1
ARHGEF17	601834	218	54	766098	250290	0	2	0	0	31	4	2127330	0.689908	1
ARHGEF18	613770	308	30	449658	133218	0	0	0	0	50	3	3326508	1	1
ARHGEF19	824719	186	40	304614	95364	0	0	0	0	50	3	2657664	1	1
ARHGEF2	1880483	213	32	379026	114264	0	1	1	0	50	8	3610656	0.631677	1
ARHGEF3	380604	450	43	249048	65070	0	0	0	0	48	2	3187404	1	1
ARHGEF33	NaN	NaN	NaN	340686	92664	0	0	0	0	50	12	6106320	1	1
ARHGEF35	NaN	NaN	NaN	184842	51516	0	0	0	0	50	12	6065172	1	1
ARHGEF37	609620	185	37	259200	77112	0	0	0	0	50	4	3056562	1	1
ARHGEF38	233591	486	15	87696	21168	0	2	0	0	50	2	2577042	0.0459571	1
ARHGEF4	547548	369	13	282150	76032	0	0	0	0	50	3	3383208	1	1
ARHGEF5	189369	838	0	603558	182142	0	0	0	0	14	3	1025460	1	1
ARHGEF6	306872	NaN	39	310932	80298	0	1	0	0	50	3	2938194	0.150681	1
ARHGEF7	405184	579	30	353700	96012	0	0	0	0	50	7	2753028	1	1
ARHGEF9	108759	NaN	-13	213246	49680	0	0	0	0	50	2	3642786	1	1
ARID1B	143122	621	27	858978	246834	0	19	4	0	37	8	2468070	0.00464522	1
ARID3A	2292363	206	44	222858	70362	0	0	0	0	50	8	3056346	1	1
ARID3B	655453	206	59	213516	64314	0	0	0	0	50	9	2853360	1	1
ARID3C	731413	298	51	154062	50382	0	0	0	0	50	4	2466612	1	1
ARID4A	290710	552	36	505440	120852	0	0	0	0	12	1	671652	1	1
ARID4B	550877	297	22	525096	127926	0	1	0	0	50	4	3320730	0.596739	1
ARID5A	872383	360	47	223938	69444	0	0	0	0	50	8	4136778	1	1
ARID5B	81587	388	20	457218	126468	0	0	0	0	15	0	1380834	1	1
ARIH1	1093921	432	37	226800	52812	0	0	0	0	50	5	3325212	1	1
ARIH2	1818938	241	37	203040	46116	0	0	0	0	50	9	3437586	1	1
ARL1	283715	649	2	73224	18468	0	0	0	0	50	6	2822094	1	1
ARL10	563059	347	37	91800	29538	0	0	0	0	50	6	3376404	1	1
ARL11	425192	296	62	73170	23220	0	1	0	0	50	4	2792988	0.139748	1
ARL13A	414180	NaN	45	119610	31698	0	0	0	0	50	3	2443122	1	1
ARL13B	85478	1310	-13	172044	42930	0	0	0	0	50	6	3677346	1	1
ARL14	493112	396	8	73494	20304	0	0	0	0	50	5	4185108	1	1
ARL15	83263	721	5	81378	21168	0	0	0	0	50	7	3762342	1	1
ARL16	3745109	205	30	75060	24084	0	0	0	0	50	4	2713716	1	1
ARL17A	NaN	NaN	NaN	172638	46062	0	0	0	0	50	12	6059718	1	1
ARL17B	372453	231	22	86346	23004	0	0	0	0	50	3	3238920	1	1
ARL2	3151458	209	52	71982	20844	0	0	0	0	50	6	3603096	1	1
ARL2BP	717872	149	48	66798	16146	0	0	0	0	50	2	2711178	1	1
ARL3	878626	180	27	73062	19116	0	0	0	0	50	7	3084696	1	1
ARL4A	120492	469	-11	77166	21654	0	0	0	0	50	11	4024134	1	1
ARL4C	121224	608	15	71982	21816	0	0	0	0	50	7	3161430	1	1
ARL4D	1147224	172	1	73872	24948	0	0	0	0	50	6	2488536	1	1
ARL5A	269131	610	15	72684	18036	0	0	0	0	50	6	3269376	1	1
ARL5B	74299	539	-5	72414	18306	0	0	1	0	0	1	18306	1	1
ARL5C	NaN	NaN	NaN	72144	18414	0	0	0	0	50	12	6032070	1	1
ARL6	89238	731	-5	76896	18522	0	0	0	0	50	7	3610440	1	1
ARL6IP1	739644	279	45	81000	21708	0	0	0	0	50	3	2938680	1	1
ARL6IP4	1093113	196	47	140400	46062	0	0	0	0	50	10	3503142	1	1
ARL6IP5	264082	443	20	73116	20034	0	0	0	0	50	8	3499632	1	1
ARL6IP6	275277	716	6	85374	26892	0	0	0	0	50	5	3063744	1	1
ARL8A	649164	297	34	76032	18738	0	0	0	0	50	8	3421872	1	1
ARL8B	263029	325	22	75816	18954	0	0	0	0	50	4	3318246	1	1
ARL9	662749	594	27	48546	13338	0	0	0	0	50	5	3524310	1	1
ARMC1	145894	455	4	110916	30510	0	1	0	0	50	5	2647350	0.0801448	1
ARMC10	594757	579	34	132084	38988	0	0	0	0	50	11	3552660	1	1
ARMC2	414039	431	32	340740	92124	0	1	0	0	50	2	2956014	0.156661	1
ARMC3	164960	449	12	344196	91584	0	0	0	0	50	4	3097062	1	1
ARMC4	125789	454	-4	408672	111510	0	0	0	0	50	5	3459672	1	1
ARMC5	839076	558	11	367146	141534	0	2	0	0	18	3	1923750	0.349036	1
ARMC6	1327004	215	24	180846	55512	0	0	0	0	50	6	3362094	1	1
ARMC7	1511891	168	25	74358	23652	0	0	0	0	50	2	2830356	1	1
ARMC8	199119	358	18	272916	72468	0	0	0	0	50	1	2755080	1	1
ARMC9	1157442	394	41	266922	69714	0	0	0	0	50	6	2725056	1	1
ARMCX1	329999	NaN	8	170100	50544	0	0	0	0	50	3	3224070	1	1
ARMCX2	300391	NaN	31	231336	76302	0	0	1	0	50	10	3805164	1	1
ARMCX3	329999	NaN	8	143586	41094	0	0	0	0	50	3	3224070	1	1
ARMCX5	95798	NaN	27	211950	59724	0	0	0	0	50	15	3650400	1	1
ARMCX6	329999	NaN	8	114804	31482	0	0	0	0	50	3	3224070	1	1
ARMS2	252955	279	5	40338	13122	0	0	0	0	50	2	3281418	1	1
ARNT	1787393	188	33	311526	86022	0	0	0	0	50	5	3118986	1	1
ARNT2	365740	542	8	284364	76248	0	1	0	0	50	4	3086802	0.141395	1
ARNTL	296688	414	13	250992	66366	0	0	0	0	50	3	3181194	1	1
ARNTL2	544579	377	40	256500	63936	0	1	0	0	50	5	2983122	0.437265	1
ARPC1A	903923	263	51	148392	37746	0	0	0	0	50	10	3563730	1	1
ARPC1B	903923	263	51	147474	39636	0	0	0	0	50	10	3563730	1	1
ARPC2	724341	197	30	122688	30402	0	0	0	0	50	4	2758320	1	1
ARPC3	964525	206	50	74358	16848	0	0	0	0	50	7	2933820	1	1
ARPC4	953772	264	43	68418	16956	0	0	0	0	50	8	4121766	1	1
ARPC5	608114	407	24	59238	16578	0	0	0	0	50	4	3597588	1	1
ARPC5L	1125524	207	41	59832	17280	0	0	0	0	50	6	2854440	1	1
ARPM1	397180	820	-9	141642	40284	0	0	0	0	50	7	3152304	1	1
ARPP19	469724	386	15	44496	11718	0	0	0	0	50	4	3012066	1	1
ARPP21	3796	1075	-21	322596	85968	0	1	0	0	50	5	3133188	0.497644	1
ARR3	188610	NaN	39	156168	43578	0	0	0	0	50	7	3125196	1	1
ARRB1	740999	252	46	167724	45630	0	0	0	0	50	4	3321702	1	1
ARRB2	1272092	222	28	162810	45522	0	0	0	0	50	4	3624156	1	1
ARRDC1	1197708	478	45	163404	52380	0	0	0	0	50	3	4247694	1	1
ARRDC2	1291557	226	34	181980	63126	0	0	0	0	50	7	2824362	1	1
ARRDC3	51436	334	5	162432	43794	0	0	0	0	50	4	2951964	1	1
ARRDC4	32065	851	-57	160542	47628	0	0	0	0	50	2	3081348	1	1
ARRDC5	777835	173	42	130896	37098	0	0	0	0	50	7	3565998	1	1
ARSA	1073094	203	43	187704	64368	0	0	0	0	50	8	3511782	1	1
ARSB	203299	452	50	206550	62532	0	0	0	0	50	9	4347432	1	1
ARSD	191640	NaN	18	247374	71928	0	0	0	0	50	3	3143718	1	1
ARSE	191640	NaN	18	227880	65340	0	0	0	0	50	3	3143718	1	1
ARSF	217524	NaN	-11	229230	64476	0	3	0	0	50	8	3519558	0.0246805	1
ARSG	745529	225	-8	203148	58968	0	0	0	0	50	8	2913678	1	1
ARSH	218545	NaN	-4	217404	61236	0	0	0	0	50	7	2851092	1	1
ARSI	954044	220	46	211302	66366	0	0	0	0	50	2	4147632	1	1
ARSJ	100364	497	15	227826	64422	0	1	0	0	50	4	2957958	0.125933	1
ARSK	310860	359	29	210222	55296	0	0	0	0	50	8	2890836	1	1
ART1	537999	403	23	123876	38124	0	0	0	0	50	3	3404538	1	1
ART3	507519	322	41	158652	38016	0	2	0	0	50	5	2862108	0.0277462	1
ART4	340728	578	-4	121068	33642	0	0	0	0	50	2	2388042	1	1
ART5	537999	403	23	110754	33750	0	0	0	0	50	3	3404538	1	1
ARTN	877978	214	35	90828	36180	0	0	0	0	50	9	2995542	1	1
ARV1	376655	616	12	108324	27432	0	1	0	0	50	5	3099924	0.216927	1
ARVCF	616246	217	37	360018	119664	0	1	0	0	30	4	2121876	0.622591	1
ARX	252498	NaN	11	204768	71442	0	0	0	0	50	4	3592188	1	1
AS3MT	711862	192	45	150228	39150	0	0	0	0	50	7	3404106	1	1
ASAH1	366238	474	20	179280	46386	0	0	0	0	50	5	3541104	1	1
ASAH2	377258	409	14	307206	84996	0	0	0	0	50	3	3495528	1	1
ASAH2B	131929	508	36	66096	18144	0	0	0	0	50	7	3121416	1	1
ASAM	713809	216	13	142668	42984	0	0	0	0	50	7	3705642	1	1
ASAP1	264818	427	30	445716	121932	0	1	1	0	50	6	4014738	0.206877	1
ASAP2	661229	340	34	400626	106272	0	0	0	0	50	11	4389174	1	1
ASAP3	1050777	159	29	358074	100548	0	0	0	0	50	8	2807676	1	1
ASB1	246085	513	27	126468	39744	0	0	0	0	50	4	2649618	1	1
ASB10	611046	337	38	204876	70038	0	1	0	0	18	1	1364310	0.362295	1
ASB11	201763	NaN	43	140994	40122	0	0	0	0	50	4	3649482	1	1
ASB12	57924	NaN	2	115560	35748	0	0	0	0	50	4	3993084	1	1
ASB13	761737	299	21	107352	31806	0	0	0	0	50	7	3659364	1	1
ASB14	399197	454	29	233280	63828	0	1	0	0	50	8	3542130	0.155831	1
ASB15	86799	644	-7	228582	63504	0	0	0	0	50	6	3396330	1	1
ASB16	930750	175	41	199368	38610	0	2	0	0	50	2	3305718	0.0846385	1
ASB17	140995	603	-11	113778	31698	0	0	0	0	50	2	3480246	1	1
ASB18	121194	481	8	173340	56700	0	1	0	0	50	5	3201822	0.303733	1
ASB2	200153	600	30	223398	66906	0	0	0	0	50	5	2952720	1	1
ASB3	NaN	NaN	NaN	205146	54702	0	1	0	0	50	12	6068358	0.376953	1
ASB4	176832	333	14	174204	46926	0	0	0	0	50	3	2942082	1	1
ASB5	134663	504	-4	128304	36288	0	0	0	0	50	7	3508758	1	1
ASB6	794813	198	40	166752	41580	0	1	0	0	50	3	2789154	0.0966269	1
ASB7	290809	374	-9	123282	34668	0	0	0	0	50	8	3316302	1	1
ASB8	511392	352	32	109134	33264	0	1	0	0	50	7	2840994	0.280527	1
ASB9	204248	NaN	17	119772	32508	0	0	0	0	50	1	3227418	1	1
ASCC1	761166	140	40	144450	35370	0	0	0	0	50	5	3248154	1	1
ASCC2	849790	182	33	300618	80082	0	0	1	0	36	8	2460348	1	1
ASCC3	103404	825	2	880740	232200	0	0	0	0	3	0	395496	1	1
ASCL1	21203	964	3	88452	27378	0	0	0	0	50	2	3523122	1	1
ASCL2	NaN	NaN	NaN	68094	26838	0	0	0	0	50	12	6040494	1	1
ASCL3	548433	243	21	69174	20250	0	0	0	0	50	1	3146256	1	1
ASCL4	119393	805	22	62964	21600	0	0	0	0	50	4	3246696	1	1
ASF1A	116680	856	16	65664	17928	0	0	0	0	50	2	2839320	1	1
ASF1B	1034381	321	36	78084	22518	0	0	0	0	50	7	3353994	1	1
ASGR1	1682013	348	15	117018	30078	0	0	0	0	18	1	992412	1	1
ASGR2	1682013	348	15	125658	31158	0	0	0	0	18	1	992412	1	1
ASH1L	1960625	247	33	1143720	314766	0	0	0	0	46	6	3053214	1	1
ASH2L	671169	258	34	250614	65448	0	0	0	0	50	5	2947320	1	1
ASIP	962066	151	50	50868	15390	0	0	0	0	50	5	3449088	1	1
ASL	477708	345	38	184734	51624	0	0	1	0	50	11	2904768	1	1
ASMT	NaN	NaN	NaN	146880	41040	0	0	0	0	50	12	6054696	1	1
ASMTL	NaN	NaN	NaN	251208	72954	0	0	1	0	31	4	2722680	1	1
ASNA1	1959466	226	29	136944	36882	0	0	0	0	50	5	3553848	1	1
ASNS	455051	636	0	222804	57456	0	0	0	0	12	2	777600	1	1
ASNSD1	418427	511	16	245808	69120	0	0	0	0	50	7	3577770	1	1
ASPA	403115	442	6	124686	31806	0	0	0	0	50	1	2693088	1	1
ASPDH	762018	517	35	111510	36234	0	0	0	0	50	4	3473982	1	1
ASPG	622747	468	20	219834	72414	0	0	0	0	50	3	3042522	1	1
ASPH	423823	377	14	406080	96282	0	0	0	0	50	4	3414366	1	1
ASPHD1	NaN	NaN	NaN	141912	49410	0	0	0	0	50	12	6063066	1	1
ASPHD2	163136	553	-46	139860	41256	0	1	0	0	50	11	3071790	0.446585	1
ASPM	221779	614	-25	1354536	353268	0	1	0	0	1	1	443610	0.993283	1
ASPN	NaN	NaN	NaN	151470	38232	0	0	0	0	50	12	6051888	1	1
ASPRV1	844060	221	37	126900	40284	0	0	0	0	50	5	2655612	1	1
ASPSCR1	3814891	211	28	213678	65934	0	1	0	0	50	4	2706858	0.364599	1
ASRGL1	3053973	413	49	119394	35316	0	0	0	0	50	4	3029454	1	1
ASS1	502828	260	35	166644	43146	0	0	0	0	50	6	3436614	1	1
ASTE1	313779	586	19	263466	69606	0	0	0	0	50	1	4227066	1	1
ASTL	821367	251	45	164268	50706	0	0	0	0	50	4	2939328	1	1
ASTN1	6547	940	-9	504630	139644	0	2	0	0	50	3	3920724	0.23064	1
ASTN2	63839	937	-17	523908	153090	0	1	1	0	50	5	3035556	0.684584	1
ASXL2	602691	287	31	543942	161082	0	0	1	0	50	5	3775032	1	1
ASXL3	7579	1014	-10	851256	249210	0	0	0	0	15	1	1384074	1	1
ASZ1	262404	394	-1	190998	48438	0	0	0	0	50	8	3882384	1	1
ATAD1	335357	169	45	144450	37314	0	0	0	0	50	4	2769552	1	1
ATAD2	544857	225	30	550368	143154	0	0	0	0	50	4	3076596	1	1
ATAD2B	233701	431	27	575586	150984	0	0	0	0	50	0	2608092	1	1
ATAD3A	1714469	248	27	246456	72198	0	0	1	0	50	7	3268944	1	1
ATAD3B	1714469	248	27	250452	75006	0	0	0	0	50	7	3268944	1	1
ATAD3C	1725369	187	27	160488	46872	0	0	0	0	50	4	3271320	1	1
ATAD5	605762	209	25	727326	183600	0	0	1	0	50	2	3545154	1	1
ATCAY	2187414	201	34	149256	39312	0	0	0	0	50	10	3637278	1	1
ATE1	233024	427	-3	225504	55728	0	1	0	0	50	5	2964978	0.390583	1
ATF1	665195	250	42	105462	30618	0	0	0	0	50	9	3649374	1	1
ATF2	347113	641	24	197100	56592	0	0	0	0	50	10	3394278	1	1
ATF3	418310	224	22	78894	21546	0	1	0	0	50	2	2879334	0.103783	1
ATF4	721040	467	72	135162	37530	0	0	0	0	50	5	3069036	1	1
ATF5	1679101	205	45	101790	36396	0	0	0	0	50	13	3152844	1	1
ATF6	407279	420	16	263304	72846	0	0	1	0	50	3	2511918	1	1
ATF6B	2170336	224	32	269460	84024	0	0	0	0	50	8	3843288	1	1
ATF7	1542915	154	52	189270	58428	0	1	0	0	50	6	3183138	0.378376	1
ATF7IP	339265	882	12	484110	142668	0	1	0	0	50	5	2595834	0.322854	1
ATF7IP2	199617	364	9	268704	69714	0	0	0	0	50	2	3180762	1	1
ATG10	156562	717	25	89856	22086	0	0	0	0	6	0	529578	1	1
ATG12	384075	759	1	54486	15984	0	0	0	0	50	4	3523932	1	1
ATG16L1	427221	155	31	241434	65070	0	0	1	0	50	7	2934090	1	1
ATG16L2	528497	281	50	240894	71766	0	1	0	0	50	5	2511378	0.473436	1
ATG2A	3218288	209	61	734292	233982	0	0	0	0	39	3	2593890	1	1
ATG2B	327434	501	14	815670	221292	0	1	0	0	35	1	2440800	0.63192	1
ATG3	302697	636	41	129168	31050	0	0	0	0	50	4	2199150	1	1
ATG4A	201673	NaN	25	162756	38934	0	0	0	0	50	11	2908170	1	1
ATG4B	1268313	406	27	161838	40824	0	0	0	0	50	5	2812104	1	1
ATG4C	220392	415	5	184194	45360	0	0	0	0	50	2	2719872	1	1
ATG4D	2036812	226	23	181332	55674	0	1	0	0	50	5	3386988	0.300934	1
ATG5	181529	390	32	112374	26298	0	0	0	0	50	8	3519558	1	1
ATG7	184628	425	30	278316	75492	0	0	0	0	50	7	3933522	1	1
ATG9A	773232	177	36	321354	95958	0	1	0	0	50	4	3028266	0.456421	1
ATG9B	622098	373	41	342252	115884	0	0	0	0	20	1	1401624	1	1
PGGHG	1463610	437	24	279882	87210	0	1	0	0	50	10	2765826	0.68455	1
ATIC	530312	531	12	233334	64584	0	0	1	0	50	9	3339684	1	1
ATL1	483990	295	43	223020	57078	0	0	0	0	50	3	3271320	1	1
ATL2	808394	366	25	245430	64314	0	0	0	0	50	9	4019760	1	1
ATL3	1058363	170	50	214920	56268	0	0	0	0	50	7	3213810	1	1
ATMIN	231500	284	4	310608	92124	0	1	0	0	50	1	3275586	0.247404	1
ATN1	2704950	211	47	433674	150336	0	0	0	0	50	4	4035096	1	1
ATOH1	58522	802	24	130410	42120	0	1	0	0	50	7	2848716	0.324539	1
ATOH7	459384	251	17	56268	18090	0	0	0	0	50	3	3467556	1	1
ATOH8	1105419	181	46	115830	41958	0	0	0	0	50	9	3296700	1	1
ATOX1	584468	406	46	28620	7182	0	0	0	0	30	0	2272698	1	1
ATP10A	104149	1350	-49	569754	172206	0	1	2	0	50	8	4186404	0.716413	1
ATP10B	170108	904	11	567702	157086	0	1	0	0	6	0	541458	0.874674	1
ATP10D	93423	528	29	555660	152118	0	0	0	0	50	5	3849660	1	1
ATP11A	585697	416	45	482328	129060	0	0	0	0	50	2	3920184	1	1
ATP11B	228613	559	16	469098	122202	0	0	0	0	50	3	3508758	1	1
ATP11C	66616	NaN	18	459918	120366	0	1	0	0	50	1	3163590	0.353091	1
ATP12A	467468	619	40	409158	113454	0	0	0	0	50	8	3660228	1	1
ATP13A1	768855	418	-10	459540	142614	0	0	1	0	33	11	1755756	1	1
ATP13A2	678965	221	52	481734	148932	0	0	0	0	40	4	2633472	1	1
ATP13A3	324325	269	27	488592	127818	0	0	0	0	50	3	3920562	1	1
ATP13A4	144678	776	-2	472662	127872	0	2	0	0	50	3	3187674	0.0952445	1
ATP13A5	141358	851	1	482976	127926	0	1	0	0	20	2	1399896	0.396112	1
ATP1A1	616485	464	18	402300	111888	0	1	0	0	50	2	2944944	0.409844	1
ATP1A2	835734	386	23	394794	115668	0	0	2	0	13	4	1023894	1	1
ATP1A3	1150724	438	33	393984	113076	0	2	0	0	50	8	3325968	0.405867	1
ATP1A4	841605	386	29	400626	113562	0	0	0	0	50	3	2887866	1	1
ATP1B1	231221	416	19	120366	30618	0	0	0	0	50	3	2862324	1	1
ATP1B2	2069567	213	34	116694	28620	0	1	0	0	50	5	2798550	0.253063	1
ATP1B3	467997	345	28	111402	28566	0	1	0	0	50	6	3061908	0.242373	1
ATP1B4	484939	NaN	23	143640	35208	0	1	0	0	50	3	2486754	0.093288	1
ATP2A1	1167826	218	55	387342	115020	0	0	0	0	50	10	4032126	1	1
ATP2A2	969445	178	26	406134	115668	0	0	0	0	50	6	3344976	1	1
ATP2A3	617494	268	33	408726	124416	0	0	0	0	50	3	2890620	1	1
ATP2B1	235578	418	9	496206	135108	0	1	0	0	50	2	3347136	0.446879	1
ATP2B2	673500	458	50	482004	136188	0	1	1	0	50	9	3533112	0.759955	1
ATP2B3	940418	NaN	24	488214	143100	0	0	0	0	50	1	2658636	1	1
ATP2B4	513211	256	35	488376	139536	0	1	0	0	50	6	3216564	0.685974	1
ATP2C1	313762	475	19	393822	102546	0	0	0	0	40	4	2739420	1	1
ATP2C2	646239	396	5	371574	105840	0	2	0	0	50	5	2658906	0.127537	1
ATP4A	1081638	390	41	400248	117180	0	1	0	0	50	1	2758428	0.352551	1
ATP4B	723091	370	36	116424	29700	0	0	0	0	50	5	3743172	1	1
ATP5A1	388169	300	67	212760	64584	0	0	0	0	50	7	3356046	1	1
ATP5B	2757565	164	43	200610	62802	0	0	0	0	50	5	4094172	1	1
ATP5C1	199228	475	16	120798	31644	0	0	0	0	50	3	2903850	1	1
ATP5D	2214581	234	29	63396	21654	0	0	0	0	50	7	3107376	1	1
ATP5E	948552	126	25	21546	5346	0	0	0	0	35	4	2084400	1	1
ATP5F1	397613	348	23	100710	28080	0	0	0	0	50	4	2898288	1	1
ATP5G1	757963	239	29	53190	16308	0	0	0	0	50	5	3527064	1	1
ATP5G2	1616455	189	50	74466	24840	0	0	0	0	50	15	3190860	1	1
ATP5G3	343228	752	28	55080	17334	0	0	0	0	50	5	3444228	1	1
ATP5H	1111289	171	31	66636	15660	0	0	0	0	50	1	2629638	1	1
ATP5I	639827	489	12	28944	7668	0	0	0	0	50	5	2878686	1	1
ATP5J	534575	641	29	48762	11664	0	0	0	0	26	2	1530360	1	1
ATP5J2	1327454	288	60	43092	9720	0	0	0	0	50	4	2612466	1	1
ATP5L	963668	192	48	40068	11772	0	0	0	0	50	5	3164562	1	1
ATP5L2	NaN	NaN	NaN	37044	12042	0	0	0	0	31	3	2661768	1	1
ATP5O	948739	419	44	83916	24624	0	0	0	0	50	4	3316518	1	1
ATP5S	666223	337	28	93204	22140	0	0	0	0	50	5	2966328	1	1
ATP5SL	1104034	376	38	111132	24300	0	0	0	0	50	4	2668140	1	1
ATP6AP1	2277674	NaN	40	179928	55134	0	1	0	0	50	12	3120228	0.524666	1
ATP6AP1L	146069	476	1	86724	25218	0	0	0	0	50	7	3072006	1	1
ATP6AP2	456094	NaN	63	137538	38556	0	0	1	0	50	4	2873340	1	1
ATP6V0A1	1993535	162	27	337122	87156	0	0	0	0	50	4	3275424	1	1
ATP6V0A2	953707	315	40	339498	89316	0	0	0	0	50	7	3864186	1	1
ATP6V0A4	310803	385	7	334746	86940	0	1	0	0	50	2	3023136	0.357545	1
ATP6V0B	875223	214	39	80676	23976	0	0	1	0	17	2	928476	1	1
ATP6V0C	2085452	321	49	57726	19386	0	0	0	0	50	5	3193020	1	1
ATP6V0D1	1099149	153	45	138942	36990	0	1	0	0	50	3	3005748	0.199141	1
ATP6V0D2	192441	1158	-20	139698	35748	0	0	0	0	50	7	3323430	1	1
ATP6V0E1	489007	309	40	33480	8640	0	0	0	0	50	6	2629260	1	1
ATP6V0E2	438832	686	26	89370	32130	0	0	0	0	50	8	3464478	1	1
ATP6V1A	442365	364	33	243378	66042	0	0	0	0	50	8	2746116	1	1
ATP6V1B1	504483	623	25	201420	57132	0	0	1	0	26	5	1048680	1	1
ATP6V1B2	158991	511	-4	200340	56916	0	0	0	0	50	5	3197772	1	1
ATP6V1C1	470948	438	47	156168	37746	0	0	0	0	50	4	3705210	1	1
ATP6V1C2	744427	428	42	170370	46062	0	0	0	0	50	11	3678966	1	1
ATP6V1D	484235	291	32	99468	26244	0	0	0	0	50	4	2695626	1	1
ATP6V1E1	431401	243	-32	93258	22248	0	0	0	0	50	5	3216888	1	1
ATP6V1E2	587710	213	36	86778	24030	0	0	0	0	50	8	3131460	1	1
ATP6V1F	845100	361	49	45792	13500	0	0	0	0	50	6	3840966	1	1
ATP6V1G1	288977	221	10	47358	11772	0	0	0	0	50	2	3006504	1	1
ATP6V1G2	2517285	220	35	47358	12420	0	0	0	0	50	7	3310524	1	1
ATP6V1G3	105821	404	-16	57348	10530	0	0	0	0	50	2	3059532	1	1
ATP6V1H	263637	437	9	196236	47412	0	0	0	0	50	0	3002400	1	1
ATP7A	549429	NaN	19	576612	167130	0	0	0	0	50	4	3611412	1	1
ATP7B	353147	461	28	558684	166752	0	0	2	0	50	8	3192426	1	1
ATP8A1	189404	856	28	477792	124362	0	1	0	0	50	7	3449196	0.694989	1
ATP8A2	331788	648	20	473580	127602	0	1	0	0	50	5	3680208	0.577005	1
ATP8B1	340613	247	36	496692	129276	0	1	0	0	12	0	650754	0.780373	1
ATP8B2	1695430	236	31	496746	136350	0	1	2	0	50	4	3361932	0.572003	1
ATP8B3	2180359	206	29	513594	143964	0	2	1	0	50	6	3341466	0.426132	1
ATP8B4	278209	408	-21	475956	121338	0	0	0	0	28	4	2028618	1	1
ATP9A	171625	419	0	410940	115884	0	2	1	0	50	4	3419766	0.250185	1
ATP9B	91487	731	13	453006	124038	0	0	0	0	50	5	3294810	1	1
ATPAF1	612038	266	23	128628	36450	0	0	0	0	50	2	2850012	1	1
ATPAF2	886959	193	17	113346	32130	0	0	0	0	50	5	3039282	1	1
ATPBD4	189209	811	-14	133110	33102	0	0	0	0	50	4	3500874	1	1
ATPIF1	779314	213	33	48060	12204	0	0	0	0	50	3	2785428	1	1
ATR	564756	403	24	1042740	272538	0	2	0	0	31	1	2209086	0.295451	1
ATRIP	1441050	223	39	302076	91260	0	0	0	0	50	13	4551606	1	1
ATRN	971216	421	27	568998	148014	0	2	3	0	19	4	1538190	0.485093	1
ATRNL1	45264	1002	-20	549720	139104	0	0	0	0	50	8	3321648	1	1
ATRX	548517	NaN	8	993978	239652	0	10	0	0	28	3	1908360	0.130291	1
ATXN1	109777	623	30	300510	96714	0	2	0	0	50	8	3468798	0.0976769	1
ATXN10	498533	172	15	187380	51084	0	0	0	0	50	0	2876904	1	1
ATXN1L	NaN	NaN	NaN	251370	83970	0	3	1	0	31	4	2733696	0.106835	1
ATXN2	523776	302	42	504522	149634	0	1	0	0	50	2	2721168	0.523056	1
ATXN2L	1146511	221	56	438480	136296	0	1	0	0	50	8	4160592	0.622923	1
ATXN3L	295243	NaN	40	138942	34074	0	0	0	0	50	3	3063852	1	1
ATXN7	156786	683	8	367740	110484	0	2	0	0	50	3	4198662	0.150775	1
ATXN7L1	406187	454	33	338148	102978	0	0	1	0	50	2	2727702	1	1
ATXN7L2	1056159	272	37	273240	84942	0	0	0	0	50	2	2726838	1	1
ATXN7L3	930750	175	41	144936	35046	0	0	0	0	50	2	3305718	1	1
ATXN7L3B	NaN	NaN	NaN	37044	10584	0	0	0	0	31	3	2660310	1	1
AUH	124246	342	24	131868	39528	0	0	0	0	50	3	3140154	1	1
AUP1	1019591	315	50	157518	49356	0	0	0	0	50	8	3312198	1	1
AURKA	254679	672	-43	158544	42984	0	0	0	0	50	11	4094280	1	1
AURKAIP1	1736268	273	28	75384	24246	0	0	0	0	50	5	3183300	1	1
AURKB	870950	218	18	134514	38340	0	0	0	0	50	6	2820690	1	1
AURKC	407201	924	-63	121500	34668	0	0	0	0	50	1	2792880	1	1
AUTS2	52369	997	12	497016	150174	0	1	2	0	50	8	3405078	0.741241	1
AVEN	409752	499	0	138240	41742	0	0	0	0	50	5	3355884	1	1
AVIL	1106109	238	40	323838	86670	0	0	0	0	50	3	2638710	1	1
AVL9	371440	595	10	255096	70038	0	0	0	0	50	5	3258576	1	1
AVP	835590	288	54	62856	19278	0	0	0	0	50	6	2652804	1	1
AVPI1	514755	143	54	56376	16848	0	0	0	0	50	7	2998242	1	1
AVPR1A	250995	521	-32	157626	46656	0	1	0	0	50	7	3123792	0.351106	1
AVPR1B	755856	400	10	154332	52866	0	1	0	0	50	5	2534112	0.346931	1
AVPR2	2328608	NaN	27	137592	47736	0	0	0	0	50	7	3995838	1	1
AWAT1	161347	NaN	27	129438	34668	0	0	0	0	50	8	3434994	1	1
AWAT2	166632	NaN	16	130680	36504	0	0	0	0	50	5	3238326	1	1
AXIN1	1444992	205	40	328860	97038	0	2	1	0	50	15	4776300	0.389952	1
AXIN2	212714	773	-26	323136	92880	0	2	1	0	50	6	3278070	0.26528	1
AXL	1180169	214	15	345708	101574	0	0	0	0	20	2	1264356	1	1
AZGP1	1584669	391	36	116640	30942	0	1	0	0	50	5	2869560	0.0815426	1
CEP131	1748003	243	28	418338	123228	0	1	0	0	50	5	3500064	0.550294	1
AZI2	68916	925	9	169236	40392	0	0	0	0	50	5	3562002	1	1
AZIN1	689560	171	54	179982	44712	0	0	0	0	7	1	326862	1	1
AZU1	2168802	198	28	94230	31158	0	0	0	0	50	5	3424896	1	1
B2M	673122	428	36	47844	12744	0	0	0	0	50	3	3039552	1	1
B3GALNT1	340975	583	-20	128682	33318	0	0	0	0	50	4	3482460	1	1
B3GALNT2	536528	350	16	197208	53406	0	1	0	0	50	4	3182868	0.104353	1
B3GALT1	67289	1010	-14	125442	33480	0	0	0	0	50	3	3383424	1	1
B3GALT2	NaN	NaN	NaN	161676	43902	0	0	0	0	50	12	6057558	1	1
B3GALT4	1456953	262	30	136566	47628	0	0	0	0	50	4	3177090	1	1
B3GALT5	286705	689	-70	118908	32562	0	0	0	0	47	6	3139236	1	1
B3GALT6	2356409	196	27	117774	42930	0	0	0	0	50	5	4057344	1	1
B3GALTL	183118	606	27	201096	50490	0	0	0	0	50	7	3173094	1	1
B3GAT1	270422	686	5	124740	41310	0	0	1	0	50	8	3191778	1	1
B3GAT2	178636	733	7	120528	39204	0	0	0	0	50	3	3660930	1	1
B3GAT3	2695768	217	42	123606	42606	0	0	0	0	50	4	3596508	1	1
B3GNT1	1963418	182	55	154062	48762	0	0	0	0	50	7	3183084	1	1
B3GNT2	316454	412	38	153090	40986	0	0	0	0	50	0	3087072	1	1
B3GNT3	1216364	212	37	137754	44820	0	0	0	0	50	6	2667438	1	1
B3GNT4	808864	187	12	140022	45468	0	1	0	0	50	9	3133836	0.10526	1
B3GNT5	NaN	NaN	NaN	146556	37638	0	0	0	0	50	12	6051294	1	1
B3GNT6	368988	395	37	139968	47952	0	0	0	0	50	0	3425058	1	1
B3GNT7	1124713	359	42	149364	46656	0	0	0	0	50	5	2755026	1	1
B3GNT8	1104034	376	38	142722	51354	0	0	0	0	50	4	2668140	1	1
B3GNT9	1093307	150	47	143910	51948	0	0	0	0	50	6	3403620	1	1
B3GNTL1	303219	483	14	144666	39366	0	0	0	0	50	2	3006018	1	1
B4GALNT1	1329939	344	52	200124	65718	0	0	0	0	50	6	3739608	1	1
B4GALNT2	868792	346	21	220698	64584	0	0	1	0	50	9	2992842	1	1
B4GALNT3	496097	246	32	389232	108594	0	1	0	0	50	3	2915730	0.473251	1
B4GALNT4	1454043	344	48	394362	123714	0	1	1	0	6	3	524016	0.972727	1
B4GALT1	901836	181	28	150768	46386	0	0	0	0	50	10	4118256	1	1
B4GALT2	875223	214	39	141912	43254	0	0	0	0	50	6	3018276	1	1
B4GALT3	728669	234	37	146988	48384	0	0	0	0	50	4	3417228	1	1
B4GALT4	248430	588	3	135378	35532	0	0	0	0	50	5	3054132	1	1
B4GALT5	1040657	132	55	153468	40770	0	0	0	0	50	6	3234276	1	1
B4GALT6	293258	554	32	153090	38232	0	0	1	0	31	8	2227284	1	1
B4GALT7	1316033	475	42	125712	37260	0	0	0	0	50	3	3553902	1	1
B9D1	630769	332	11	81324	22194	0	0	0	0	12	0	660582	1	1
B9D2	1193025	249	33	67662	19818	0	0	0	0	50	5	2504952	1	1
BAALC	461588	584	15	56322	15930	0	0	0	0	50	2	3004722	1	1
BAAT	112947	898	-22	158058	47520	0	0	0	0	50	5	3273048	1	1
BACE1	436617	360	36	192294	56862	0	0	0	0	50	6	2925504	1	1
BACE2	197460	530	-6	198180	59238	0	0	0	0	50	9	3302316	1	1
BACH1	315733	289	60	284526	76248	0	0	0	0	50	7	3271914	1	1
BACH2	294466	601	13	320058	91746	0	0	0	0	50	6	3507570	1	1
BAD	1613996	257	65	74574	21168	0	0	0	0	50	7	3234600	1	1
BAG1	856503	167	38	133542	38826	0	0	0	0	50	5	3219156	1	1
BAG2	314024	348	23	82512	21816	0	1	0	0	50	5	3422034	0.148918	1
BAG3	731222	199	48	213084	68796	0	1	0	0	50	1	2476818	0.103235	1
BAG4	705837	277	46	172962	52218	0	0	0	0	50	5	3516642	1	1
BAG5	867608	225	39	188136	50814	0	0	0	0	50	6	2971350	1	1
BAGE	NaN	NaN	NaN	18306	4860	0	0	0	0	28	2	1981692	1	1
BAGE2	NaN	NaN	NaN	45846	13122	0	0	0	0	31	3	2662848	1	1
BAGE3	NaN	NaN	NaN	45846	13122	0	0	0	0	31	3	2662848	1	1
BAGE4	NaN	NaN	NaN	18306	4860	0	0	0	0	28	2	1981692	1	1
BAGE5	30235	1262	-79	18306	4860	0	0	0	0	50	5	2014200	1	1
BAHCC1	3216151	268	24	946998	311094	0	1	1	0	17	1	1145016	0.909402	1
BAHD1	888588	192	47	287496	95958	0	1	2	0	1	2	142614	0.982644	1
BAI1	296361	567	25	602424	186678	0	0	0	0	36	3	2930256	1	1
ADGRB2	1169755	173	36	603612	187272	0	1	0	0	50	5	3263652	0.70959	1
ADGRB3	11277	1175	-22	604152	155466	0	1	0	0	50	7	3315060	0.781663	1
BAIAP2	1727896	243	16	228636	63288	0	0	0	0	2	0	154926	1	1
BAIAP2L1	609918	249	36	203256	54000	0	0	0	0	50	5	3456378	1	1
BAIAP2L2	1528130	197	73	204984	61020	0	0	0	0	50	5	3419280	1	1
BAIAP3	1150864	215	36	460836	137916	0	0	0	0	50	5	2900124	1	1
BAK1	1252332	205	35	81810	24462	0	0	0	0	50	5	2562084	1	1
BAMBI	204133	418	13	100980	27162	0	2	0	0	50	5	3200418	0.0629734	1
BANF1	3854361	208	57	35316	9720	0	0	0	0	50	5	3279636	1	1
BANF2	594840	432	1	39852	9720	0	0	0	0	50	4	2677212	1	1
BANK1	80568	482	-7	315252	77112	0	0	0	0	50	6	3332772	1	1
BANP	639210	231	31	210978	58428	0	0	0	0	50	2	2779164	1	1
BAP1	1078407	229	62	283230	81918	0	5	0	0	50	4	3169530	0.0157471	1
BARD1	310874	948	11	303642	80946	0	1	1	0	31	2	1923048	0.467761	1
BARHL1	1522970	581	37	120528	40176	0	0	0	0	50	7	4268538	1	1
BARHL2	82474	897	-4	145800	44388	0	0	0	0	50	4	3261924	1	1
BARX1	448425	479	25	94986	30888	0	0	0	0	50	8	3857868	1	1
BARX2	287214	440	-19	106704	31644	0	0	0	0	50	5	3013956	1	1
BASP1	237391	349	-10	85698	25758	0	0	0	0	50	5	3148146	1	1
BAT1	2515825	220	35	170370	44604	0	0	0	0	50	7	3310524	1	1
PRRC2A	2517260	193	28	798012	270216	0	2	0	0	50	7	3988224	0.596627	1
BAT2L1	651666	272	34	853308	250236	0	0	0	0	29	1	1837620	1	1
PRRC2C	406372	793	2	1063800	309636	0	2	0	0	19	0	1173258	0.686784	1
BAG6	2517236	193	20	428004	138510	0	0	1	0	50	6	4166046	1	1
BAT4	2517236	193	20	132408	42390	0	0	0	0	50	6	4166046	1	1
BAT5	2517236	193	20	241434	68958	0	0	0	0	50	6	4166046	1	1
BATF	691659	175	49	49086	13446	0	0	0	0	50	11	2158164	1	1
BATF2	3151458	209	52	100818	34128	0	0	0	0	50	6	3603096	1	1
BATF3	399829	364	30	49410	14094	0	0	0	0	50	8	3211812	1	1
BAX	1927185	211	43	97416	29268	0	0	0	0	50	7	3119040	1	1
BAZ1A	615028	184	24	615870	157680	0	1	0	0	50	2	3073842	0.538445	1
BAZ1B	929895	162	48	583524	150012	0	0	0	0	8	1	552906	1	1
BAZ2A	2782714	164	50	729648	214812	0	1	0	0	12	1	1626318	0.729255	1
BAZ2B	351229	414	23	852714	224100	0	0	1	0	50	6	3480786	1	1
BBC3	1350139	232	33	120528	8748	0	0	0	0	50	6	3026214	1	1
BBOX1	178328	527	-18	154548	38556	0	0	0	0	50	3	3946482	1	1
BBS1	1642783	194	56	229014	70362	0	0	0	0	50	8	3687336	1	1
BBS10	563668	507	-10	275346	77490	0	0	0	0	29	2	1490238	1	1
BBS12	134067	172	14	269406	76788	0	0	0	0	50	4	2868426	1	1
BBS2	543900	285	20	281880	79380	0	1	0	0	50	6	3193398	0.490028	1
BBS4	1110048	380	40	209574	53190	0	0	0	0	50	5	2733156	1	1
BBS5	370890	418	22	139104	34560	0	0	0	0	50	7	3824064	1	1
BBS7	324357	506	29	286686	73440	0	0	0	0	50	5	3289626	1	1
BBS9	233203	759	-6	351864	93960	0	0	0	0	50	5	3357180	1	1
BBX	224591	699	2	372708	94824	0	0	0	0	50	9	3547368	1	1
BCAM	920101	196	-3	239760	75654	0	1	1	0	50	8	2685366	0.562201	1
BCAN	1851672	180	37	352242	111078	0	0	0	0	50	4	3560868	1	1
BCAP29	512690	753	26	142722	32076	0	0	0	0	50	4	3194748	1	1
BCAP31	1716845	NaN	44	122472	34668	0	0	0	0	50	9	2897748	1	1
BCAR1	568174	171	16	369468	120906	0	0	0	0	50	2	2945160	1	1
BCAR3	595695	173	9	317628	90936	0	0	0	0	50	7	3268512	1	1
BCAS1	163555	415	2	226908	64530	0	0	0	0	50	3	3164724	1	1
BCAS2	652485	394	6	91692	22356	0	0	0	0	50	4	3047598	1	1
BCAS3	211130	576	-11	364878	102168	0	0	0	0	50	5	2980800	1	1
BCAS4	421783	191	36	92178	26244	0	0	0	0	50	6	3395736	1	1
BCAT1	252342	905	2	159084	43740	0	0	0	0	50	3	3855438	1	1
BCAT2	1700740	181	39	152658	45144	0	0	0	0	50	5	3344706	1	1
BCCIP	206845	738	-4	155142	39420	0	0	0	0	50	7	2976642	1	1
BCDIN3D	1291800	231	45	110916	32454	0	0	0	0	50	10	4052376	1	1
BCHE	28918	1215	-18	233874	61128	0	0	0	0	50	8	3351942	1	1
BCKDHA	1104034	376	38	173880	48384	0	0	0	0	50	4	2668140	1	1
BCKDHB	131029	869	-9	154548	43254	0	0	0	0	50	6	4778460	1	1
BCKDK	1296884	351	35	159462	48060	0	0	0	0	50	9	3400326	1	1
BCL10	348743	384	3	88992	26028	0	0	0	0	50	3	3056670	1	1
BCL11A	151287	732	7	333936	91152	0	0	0	0	50	7	3697920	1	1
BCL11B	316817	629	-40	332748	104166	0	0	0	0	50	6	3262626	1	1
BCL2	207116	522	60	91908	30726	0	3	1	0	50	7	2243916	0.0783218	1
BCL2A1	234803	702	28	76464	19440	0	0	0	0	50	5	3302856	1	1
BCL2L1	864206	213	21	88776	25596	0	0	0	0	50	4	2592918	1	1
BCL2L10	540700	195	21	75006	25596	0	1	0	0	50	1	2866968	0.0754682	1
BCL2L11	NaN	NaN	NaN	94068	25488	0	0	0	0	50	12	6039144	1	1
BCL2L12	1733181	195	36	124362	42336	0	0	0	0	50	4	3445254	1	1
BCL2L13	413666	221	-23	184248	55836	0	0	0	0	50	6	3187512	1	1
BCL2L14	331421	489	26	138888	37206	0	0	0	0	50	4	3453138	1	1
BCL2L15	335231	545	13	64422	17226	0	0	0	0	50	2	3000186	1	1
BCL2L2	1171456	330	20	71604	23976	0	0	0	0	50	13	3284928	1	1
BCL3	812266	188	-22	167562	59076	0	0	0	0	50	8	3179790	1	1
BCL6	88374	374	24	272538	76248	0	0	0	0	21	1	1361394	1	1
BCL6B	1696302	360	24	181386	57078	0	0	0	0	50	6	2465856	1	1
BCL7A	796948	211	31	92016	23976	0	1	0	0	50	2	3369384	0.103458	1
BCL7B	955146	171	48	79272	22626	0	0	0	0	50	5	3427812	1	1
BCL7C	1546514	207	48	82728	26784	0	0	0	0	50	12	3350808	1	1
BCL9	NaN	NaN	NaN	531306	166104	0	1	1	0	50	13	6179760	0.695412	1
BCL9L	1488276	175	54	555984	177552	0	0	1	0	50	4	2789640	1	1
BCLAF1	286851	153	21	358938	95796	0	0	0	0	50	3	3917808	1	1
BCMO1	302391	288	1	216108	56700	0	0	0	0	50	6	4111614	1	1
BCO2	389593	362	2	228204	60804	0	0	0	0	50	3	2710260	1	1
BCOR	377184	NaN	42	665928	196560	0	6	0	0	50	6	3793068	0.112024	1
BCORL1	389645	NaN	38	661014	215406	0	5	0	0	30	1	2098170	0.0295961	1
BCORL2	NaN	NaN	NaN	69822	17820	0	0	0	0	50	12	6031476	1	1
BCR	384444	575	43	493128	139320	0	0	0	0	26	3	1517994	1	1
BCS1L	1033606	269	43	160272	48708	0	0	0	0	50	7	3546612	1	1
BDH1	685310	263	39	132948	38124	0	0	1	0	25	2	1624428	1	1
BDH2	350185	454	27	99468	25920	0	0	1	0	9	4	613656	1	1
BDKRB1	326763	501	16	131220	41796	0	0	0	0	50	1	3295890	1	1
BDKRB2	330952	500	10	148014	43794	0	0	0	0	50	1	3186324	1	1
BDNF	380275	534	-24	139860	38502	0	0	0	0	50	4	3569994	1	1
BDP1	365874	516	16	1029672	270702	0	2	0	0	19	0	1497744	0.571807	1
BEAN	NaN	NaN	NaN	97794	31158	0	0	0	0	50	12	6044814	1	1
BECN1	1633092	190	33	181602	45036	0	0	0	0	50	8	3090042	1	1
BEGAIN	402460	304	5	223344	69228	0	0	0	0	50	8	3610872	1	1
BEND2	66906	NaN	11	317196	84240	0	0	0	0	50	8	3473550	1	1
BEND3	208838	417	30	313686	91152	0	1	1	0	50	5	3906684	0.42973	1
BEND4	263825	496	24	203202	59400	0	0	0	0	50	5	2905578	1	1
BEND5	25250	886	-8	164052	44928	0	0	0	0	50	6	4516830	1	1
BEND6	428244	271	23	112428	27540	0	0	0	0	50	7	3325644	1	1
BEND7	241076	532	25	187164	53244	0	0	0	0	50	7	2856816	1	1
BEST1	2389859	185	53	259362	73062	0	0	1	0	50	10	2952612	1	1
BEST2	1959466	226	29	194022	59022	0	0	0	0	50	5	3553848	1	1
BEST3	499701	394	14	259470	71496	0	0	0	0	50	2	2999592	1	1
BEST4	574317	191	43	180468	55404	0	0	0	0	50	4	3097764	1	1
BET1	467883	483	0	47736	12042	0	0	0	0	50	2	3218022	1	1
BET1L	1463610	437	24	61074	17820	0	0	0	0	50	10	2765826	1	1
BET3L	NaN	NaN	NaN	72036	19332	0	0	0	0	50	12	6032988	1	1
BEX1	456169	NaN	16	49950	11934	0	0	0	0	50	3	2850336	1	1
BEX2	455954	NaN	17	64422	15120	0	0	0	0	50	4	3477870	1	1
BEX4	466184	NaN	-5	47574	11880	0	0	0	0	50	6	3173526	1	1
BEX5	119562	NaN	22	43902	11178	0	1	1	0	1	1	32778	0.875148	1
BFAR	519767	367	45	177012	46710	0	0	0	0	50	0	2774034	1	1
BFSP1	552334	239	-23	253962	75222	0	0	1	0	50	6	3113640	1	1
BFSP2	342402	497	14	158868	47196	0	0	0	0	50	1	3366792	1	1
BGLAP	2266205	211	33	40284	11070	0	0	1	0	2	1	103950	1	1
BGN	971101	NaN	7	142938	40932	0	0	0	0	50	3	2083698	1	1
BHLHA15	464632	375	26	69174	23814	0	0	0	0	50	5	2879280	1	1
BHLHA9	NaN	NaN	NaN	81756	32778	0	0	0	0	50	12	6046434	1	1
BHLHB9	162942	NaN	27	208008	58320	0	0	0	0	36	5	2665224	1	1
BHLHE22	9265	1050	-1	136566	49086	0	0	1	0	50	7	3128868	1	1
BHLHE23	821863	447	61	80730	29430	0	0	0	0	50	6	2961090	1	1
BHLHE40	274112	183	33	157086	46224	0	0	0	0	50	4	2649996	1	1
BHLHE41	151502	396	15	178470	58860	0	0	0	0	50	3	2707128	1	1
BHMT	164477	578	36	159570	42768	0	0	0	0	50	10	2997540	1	1
BHMT2	236664	526	38	143478	38286	0	0	0	0	50	5	2798442	1	1
BICC1	156609	497	-22	380268	106542	0	2	0	0	50	10	4054644	0.381833	1
BICD1	387398	460	23	378864	101628	0	0	0	0	25	0	2202714	1	1
BICD2	573438	393	45	324702	96822	0	0	0	0	35	0	2629476	1	1
BID	395559	280	-18	93690	27162	0	0	0	0	50	5	3523932	1	1
BIK	624112	241	48	62262	18576	0	0	0	0	50	2	3418632	1	1
BIN1	324544	324	17	241542	66744	0	0	1	0	50	7	3989142	1	1
BIN2	499804	194	37	221778	61398	0	0	0	0	50	4	2816748	1	1
BIN3	761528	224	49	103680	25272	0	0	0	0	50	4	3008448	1	1
BIRC2	463959	312	15	243324	62046	0	0	0	0	50	5	2979288	1	1
BIRC3	462955	280	5	237492	61722	0	0	0	0	50	7	3530628	1	1
BIRC5	683401	191	24	81918	18036	0	0	0	0	50	4	3634362	1	1
BIRC6	388754	517	24	1874340	533952	0	3	2	0	50	6	4347756	0.766967	1
BIRC7	1005137	285	50	115074	34128	0	0	0	0	50	9	3026160	1	1
BIRC8	427680	921	-46	91476	24030	0	0	0	0	50	2	2628612	1	1
BIVM	195534	475	24	201474	52056	0	0	0	0	28	1	1454706	1	1
BLCAP	790368	549	52	32832	9936	0	0	0	0	23	2	1258740	1	1
BLID	143859	453	4	40230	12744	0	0	0	0	50	5	2509164	1	1
BLK	476916	493	55	198504	55026	0	0	1	0	50	5	2175498	1	1
BLM	997342	176	45	558630	144126	0	0	0	0	22	1	1341792	1	1
BLMH	516668	184	26	184734	44010	0	0	0	0	50	6	3337038	1	1
BLNK	817052	804	34	184248	48222	0	0	0	0	50	4	3237138	1	1
BLOC1S1	1814311	384	26	50544	13284	0	0	0	0	50	6	2418768	1	1
BLOC1S2	1071291	198	56	58212	14202	0	0	0	0	50	10	3724326	1	1
BLOC1S3	1230654	243	41	71172	28134	0	0	0	0	50	8	3732912	1	1
BLVRA	690958	250	45	117612	31590	0	0	0	0	50	3	3216996	1	1
BLVRB	1010633	202	34	78084	25110	0	1	1	0	17	2	915192	0.288948	1
BLZF1	286300	491	7	156438	42984	0	0	0	0	50	3	3226500	1	1
BMF	884609	226	39	74682	17172	0	0	0	0	50	7	3209760	1	1
BMI1	195915	462	23	131760	32994	0	0	0	0	50	0	2669166	1	1
BMP1	587455	196	50	399762	106488	0	0	0	0	50	6	3046950	1	1
BMP10	404215	470	27	162702	44496	0	0	0	0	50	11	3826818	1	1
BMP15	15214	NaN	27	148824	43470	0	0	0	0	50	9	3201228	1	1
BMP2	44205	385	-10	150606	43632	0	0	0	0	50	5	3508164	1	1
BMP2K	234707	489	30	458460	121824	0	1	0	0	37	2	2551176	0.500202	1
BMP3	10953	1083	4	179172	52002	0	0	0	0	50	6	3107916	1	1
BMP4	252916	645	-3	154008	46062	0	0	0	0	50	4	2677212	1	1
BMP5	68578	483	-9	177984	47358	0	1	0	0	50	7	3723786	0.0942102	1
BMP6	830850	327	8	196344	57348	0	0	0	0	50	2	3394818	1	1
BMP7	207872	617	-21	167724	46116	0	0	0	0	50	2	3903120	1	1
BMP8A	1026100	352	33	151686	48060	0	0	0	0	50	9	3059802	1	1
BMP8B	975799	388	39	154980	48492	0	0	0	0	50	4	2730618	1	1
BMPER	20466	507	-17	272592	69876	0	1	0	0	50	9	3167586	0.205477	1
BMPR1A	379827	195	26	210654	54864	0	0	0	0	50	7	4160160	1	1
BMPR1B	119865	642	-15	198936	52002	0	0	0	0	50	1	3875094	1	1
BMPR2	369483	417	30	400680	112050	0	2	0	0	50	3	3494556	0.0199707	1
BMS1	420649	787	-27	509652	128142	0	0	0	0	50	2	2890620	1	1
BMX	188273	NaN	36	274644	65556	0	0	0	0	50	3	2457540	1	1
BNC1	206688	679	11	382698	103788	0	0	1	0	50	5	3021516	1	1
BNC2	37330	534	-14	421200	117288	0	0	0	0	50	5	3783240	1	1
BNIP1	483076	397	34	107352	28728	0	0	0	0	50	2	3070224	1	1
BNIP2	521844	172	33	171504	46548	0	1	0	0	50	7	3221370	0.351098	1
BNIP3	123624	470	-21	77922	20088	0	0	0	0	50	9	3446388	1	1
BNIP3L	194595	376	26	87858	22302	0	1	0	0	50	4	3382344	0.144283	1
BNIPL	1614665	165	40	138834	40986	0	0	0	0	50	8	3089826	1	1
BOC	437186	634	21	425304	128574	0	1	1	0	50	5	2935872	0.636761	1
BOD1	255069	371	31	73980	23058	0	0	0	0	50	7	3433158	1	1
BOD1L1	133545	511	27	1181844	317628	0	1	0	0	28	2	2201094	0.873472	1
BOK	1214632	426	30	79056	27054	0	0	0	0	50	6	3040578	1	1
BOLA1	798975	560	17	49680	18036	0	1	0	0	50	7	3474522	0.120734	1
BOLA2	NaN	NaN	NaN	116208	35748	0	0	0	0	50	12	6049404	1	1
BOLA2B	1906000	253	52	116208	35748	0	0	0	0	50	10	2869776	1	1
BOLA3	1023516	250	38	54864	11394	0	0	0	0	50	5	3016980	1	1
BOLL	639001	684	22	118368	31968	0	0	0	0	50	3	3147876	1	1
BOP1	NaN	NaN	NaN	286632	86778	0	0	0	0	50	12	6100434	1	1
BPGM	388879	392	23	100656	27000	0	0	0	0	50	4	3083400	1	1
BPHL	444075	435	41	113724	32400	0	0	0	0	50	2	3904416	1	1
BPI	562486	350	45	193860	52704	0	1	0	0	50	1	3128220	0.169567	1
BPIL1	488576	461	43	175122	57672	0	0	0	0	50	4	3948048	1	1
BPIFC	371339	401	3	200448	55512	0	1	0	0	50	3	2896938	0.106225	1
BPIL3	515931	491	46	178254	51300	0	0	0	0	50	7	3347406	1	1
BPNT1	638729	613	-6	121122	34236	0	0	0	0	50	1	3316518	1	1
BPTF	772730	293	1	1176660	323298	0	0	1	0	50	5	3148524	1	1
BPY2	NaN	NaN	NaN	127818	35964	0	0	0	0	50	12	6049620	1	1
BPY2B	NaN	NaN	NaN	127818	35964	0	0	0	0	50	12	6049620	1	1
BPY2C	NaN	NaN	NaN	127818	35964	0	0	0	0	50	12	6049620	1	1
BRAF	305191	616	25	299592	84510	0	6	0	0	22	2	1749276	0.0312849	1
BRAP	591444	191	32	235656	59670	0	0	1	0	50	9	2951262	1	1
BRCA1	1466229	201	27	746496	185004	0	12	0	0	10	0	479358	0.210017	1
BRCA2	221300	462	44	1337256	341226	0	7	0	0	26	3	2210490	0.22093	1
BRCC3	NaN	NaN	NaN	129114	32400	0	0	0	0	50	12	6046056	1	1
BRD1	644644	276	-18	405594	116208	0	0	0	0	50	6	3059046	1	1
BRD2	1276842	431	40	307746	89154	0	1	0	0	50	5	3218508	0.472367	1
BRD3	495575	398	40	280692	79110	0	0	0	0	50	4	3931740	1	1
BRD4	557083	381	20	526932	149904	0	0	0	0	50	2	3331854	1	1
BRD7	303953	520	14	264708	63342	0	0	0	0	50	1	3175848	1	1
BRD8	1085933	314	45	521154	142884	0	1	0	0	50	5	3790746	0.601162	1
BRD9	875343	491	30	249264	52056	0	0	1	0	26	4	1168128	1	1
BRDT	311662	242	9	380376	92016	0	0	0	0	50	2	3008178	1	1
BRE	536663	376	27	180738	47844	0	0	0	0	50	6	2621322	1	1
BRF1	899979	260	32	265734	74790	0	0	0	0	31	5	1897884	1	1
BRF2	660779	379	37	156006	50058	0	0	0	0	50	2	3923532	1	1
BRI3	566928	294	41	54486	16794	0	0	0	0	50	5	2791044	1	1
BRI3BP	1000229	229	37	92556	31212	0	0	0	0	50	5	2807406	1	1
BRIP1	326357	412	-9	491940	127872	0	1	0	0	50	4	3606714	0.54316	1
BRIX1	241905	675	21	143748	34776	0	1	0	0	50	2	3096036	0.169427	1
BRMS1	1963418	182	55	118746	30132	0	0	0	0	50	7	3183084	1	1
BRMS1L	188271	400	10	133488	29808	0	0	0	0	50	6	3345678	1	1
BRP44	535270	290	14	51624	13824	0	0	0	0	50	4	3228498	1	1
MPC1	199596	556	18	43308	11934	0	1	0	0	50	3	2541564	0.0816585	1
BRPF1	955408	348	34	470718	131112	0	0	0	0	22	5	1619298	1	1
BRPF3	821543	358	31	459648	134244	0	1	0	0	50	4	2772468	0.614093	1
BRS3	374989	NaN	23	150714	45306	0	0	0	0	50	5	3497094	1	1
BRSK1	1032110	209	12	298620	91638	0	1	0	0	31	2	1453680	0.559628	1
BRSK2	1234040	426	43	262980	74466	0	1	1	0	50	3	3206466	0.133441	1
BRWD1	383347	235	30	951534	243702	0	0	0	0	9	0	719712	1	1
BRWD3	150153	NaN	-20	715878	186300	0	1	0	0	4	0	657936	0.884038	1
BSCL2	2425755	248	51	178794	53028	0	0	0	0	50	10	3034854	1	1
BSDC1	1529661	216	41	175446	49086	0	0	0	0	50	14	3561462	1	1
BSG	1647685	255	-8	154116	44496	0	0	1	0	17	2	928476	1	1
BSN	1657622	271	40	1433592	481410	0	2	1	0	38	4	2967624	0.812206	1
BSND	454766	217	13	124038	33912	0	0	0	0	50	5	3576312	1	1
BSPH1	NaN	NaN	NaN	56268	11934	0	0	0	0	31	3	2661660	1	1
BSPRY	390186	297	36	153036	46386	0	0	0	0	50	5	2941434	1	1
BST1	174344	327	66	125658	34560	0	1	0	0	50	6	3220992	0.268008	1
BST2	899127	211	26	70092	20466	0	1	0	0	50	5	2746656	0.163552	1
BSX	698665	416	8	86886	27972	0	0	0	0	50	5	2566350	1	1
BTAF1	366076	306	22	728460	194940	0	0	0	0	32	4	2264598	1	1
BTBD1	384974	679	27	187488	51786	0	0	0	0	50	9	3865536	1	1
BTBD10	285926	458	10	187002	49518	0	0	0	0	50	1	3366036	1	1
BTBD11	206629	764	16	433566	130842	0	1	0	0	50	3	2788722	0.539867	1
BTBD12	745599	224	39	690228	210006	0	0	0	0	50	3	3610008	1	1
BTBD16	218081	303	-3	204282	52164	0	0	1	0	50	4	3278880	1	1
BTBD17	362227	433	-8	173772	60318	0	0	0	0	50	6	3852252	1	1
BTBD18	NaN	NaN	NaN	265356	82458	0	0	0	0	50	12	6096114	1	1
BTBD19	NaN	NaN	NaN	109782	36666	0	0	0	0	50	12	6050322	1	1
BTBD2	1899295	239	37	198126	62694	0	1	0	0	50	8	3657636	0.402684	1
BTBD3	59672	322	-61	202230	53892	0	0	0	0	50	5	2861730	1	1
BTBD6	927925	289	40	182736	56052	0	0	0	0	50	6	3983364	1	1
BTBD7	321756	407	31	440856	127440	0	0	0	0	50	4	3565458	1	1
BTBD8	220071	406	-6	152118	37584	0	1	0	0	50	7	3174498	0.350192	1
BTBD9	295241	821	32	252774	67986	0	1	0	0	50	6	2995704	0.474664	1
BTC	110870	606	3	70740	19332	0	0	0	0	32	6	1652994	1	1
BTD	433102	235	32	208602	57888	0	0	0	0	50	3	2959308	1	1
BTF3	439732	289	38	80352	23490	0	0	0	0	50	4	2728350	1	1
BTF3L4	658095	315	18	64314	16200	0	0	0	0	50	2	3431214	1	1
BTG1	114728	510	7	65718	18522	0	0	0	0	50	4	3237138	1	1
BTG2	574553	420	26	60642	17604	0	1	0	0	50	4	3238002	0.106268	1
BTG3	101069	479	-5	116964	30618	0	1	0	0	50	7	3550446	0.245988	1
BTG4	383632	485	15	90450	21654	0	0	0	0	50	7	3830112	1	1
BTK	374364	NaN	37	266652	65772	0	0	0	0	50	4	3271050	1	1
BTLA	304354	636	35	113400	30132	0	0	0	0	50	3	2253150	1	1
BTN1A1	426020	498	34	200880	59454	0	0	0	0	50	2	2757456	1	1
BTN2A1	384310	375	47	206550	58644	0	0	0	0	6	1	425466	1	1
BTN2A2	378286	330	51	201582	57618	0	0	0	0	50	7	3205548	1	1
BTN3A1	384310	375	47	222210	59994	0	0	0	0	6	1	425466	1	1
BTN3A2	378286	330	51	131058	36936	0	0	0	0	50	7	3205548	1	1
BTN3A3	384310	375	47	225936	64206	0	0	0	0	6	1	425466	1	1
BTNL2	1582117	580	27	175176	49680	0	0	0	0	50	10	3249720	1	1
BTNL3	893236	602	29	181548	49950	0	0	0	0	50	6	3609090	1	1
BTNL8	783856	602	14	217782	55836	0	0	0	0	50	5	3465450	1	1
BTNL9	893236	602	29	205470	61506	0	0	0	0	50	6	3609090	1	1
BTRC	649315	421	27	239436	64152	0	0	0	0	50	5	2765016	1	1
BUB1	NaN	NaN	NaN	434808	108540	0	0	0	0	50	12	6122196	1	1
BUB1B	876373	161	42	418122	107244	0	0	0	0	50	4	3147120	1	1
BUB3	213809	769	0	130896	35154	0	0	0	0	50	8	3006342	1	1
BUD13	419339	326	36	240786	66690	0	2	0	0	50	10	3208842	0.298111	1
BUD31	1327454	288	60	59184	13878	0	0	0	0	50	4	2612466	1	1
BVES	108905	702	-1	143370	36612	0	0	0	0	50	7	3320568	1	1
BYSL	437075	225	41	165888	50868	0	0	0	0	50	5	2797578	1	1
BZRAP1	810333	399	19	701406	221670	0	0	0	0	50	6	3486780	1	1
BZW1	620967	155	38	144720	34452	0	0	0	0	50	3	3052242	1	1
BZW2	326035	468	-15	168696	42552	0	1	0	0	50	3	3031506	0.234574	1
C10orf10	NaN	NaN	NaN	78138	26028	0	0	0	0	50	12	6039684	1	1
C10orf105	NaN	NaN	NaN	49302	16470	0	0	0	0	50	12	6030126	1	1
C10orf107	79162	310	-21	85482	19980	0	0	0	0	50	5	2855898	1	1
C10orf11	29386	1001	3	79002	21276	0	0	0	0	50	7	3248532	1	1
C10orf111	254900	620	21	58806	17658	0	0	0	0	50	5	2562516	1	1
C10orf113	NaN	NaN	NaN	66258	16524	0	0	0	0	50	12	6030180	1	1
C10orf114	133573	250	-10	49572	17658	0	0	0	0	50	3	3923154	1	1
C10orf116	401785	164	45	30672	8046	0	0	0	0	50	6	2591514	1	1
C10orf118	275620	477	24	360828	85806	0	0	0	0	50	4	3349566	1	1
C10orf119	516746	281	42	255744	66474	0	0	0	0	50	5	3189456	1	1
C10orf12	1008851	512	25	474282	132246	0	0	0	0	50	1	2928744	1	1
C10orf120	321415	530	1	131544	33696	0	0	0	0	50	5	3635118	1	1
C10orf122	NaN	NaN	NaN	73116	19710	0	0	0	0	50	12	6033366	1	1
C10orf125	386585	472	13	62046	18630	0	0	0	0	50	3	2990142	1	1
C10orf128	NaN	NaN	NaN	43632	11772	0	0	0	0	31	3	2661498	1	1
C10orf129	321487	512	1	188946	51300	0	0	0	0	50	6	3834000	1	1
C10orf131	NaN	NaN	NaN	73278	16632	0	0	0	0	50	12	6030288	1	1
C10orf137	216532	351	-6	478008	122526	0	0	0	0	50	7	3271374	1	1
C10orf140	128481	409	22	337770	104004	0	0	0	0	0	0	104004	1	1
C10orf18	679964	303	35	931230	261900	0	0	0	0	4	1	543186	1	1
C10orf2	1020226	247	40	258066	80190	0	0	0	0	50	6	3057966	1	1
C10orf25	75634	905	25	47034	13392	0	0	0	0	50	8	3351132	1	1
WBP1L	883280	188	44	142290	41580	0	0	1	0	46	4	2530818	1	1
C10orf27	521475	579	30	137052	39204	0	0	0	0	50	9	3069090	1	1
C10orf28	247144	581	10	302130	80352	0	0	0	0	50	6	3195612	1	1
C10orf32	711862	192	45	43902	11664	0	0	0	0	50	7	3404106	1	1
C10orf35	824126	519	31	45414	15174	0	0	0	0	50	6	3252690	1	1
C10orf46	597231	564	19	146772	38232	0	0	0	0	50	5	2726838	1	1
C10orf47	370730	134	19	158760	55080	0	0	0	0	50	3	3452004	1	1
C10orf53	NaN	NaN	NaN	70308	18954	0	0	0	0	50	12	6032610	1	1
C10orf54	NaN	NaN	NaN	118962	36558	0	0	0	0	50	12	6050214	1	1
C10orf55	NaN	NaN	NaN	74142	18522	0	0	0	0	50	12	6032178	1	1
C10orf57	432591	650	-2	49194	13338	0	0	0	0	50	5	3169584	1	1
C10orf58	340132	598	-7	89964	25056	0	0	0	0	50	2	2358720	1	1
C10orf62	NaN	NaN	NaN	85374	23490	0	1	1	0	4	1	221400	0.684222	1
C10orf67	77657	278	-3	74574	18738	0	0	0	0	50	7	3215268	1	1
C10orf68	493605	708	-15	258066	60588	0	0	0	0	50	2	2459862	1	1
C10orf71	NaN	NaN	NaN	547668	164484	0	2	0	0	50	12	6178140	0.4085	1
C10orf72	NaN	NaN	NaN	139212	41256	0	0	0	0	50	12	6054912	1	1
C10orf76	932053	319	42	281178	70362	0	0	0	0	50	5	3253446	1	1
SFR1	401935	324	2	98982	23490	0	1	0	0	50	7	3890430	0.204615	1
CFAP43	379380	324	16	670032	163620	0	2	0	0	7	2	609066	0.948672	1
PLEKHS1	261759	545	-4	147906	36288	0	1	0	0	50	6	2894562	0.335413	1
C10orf82	195359	618	-17	62208	15714	0	0	0	0	50	2	3534624	1	1
C10orf84	179655	787	4	96606	21654	0	0	0	0	50	9	3082050	1	1
C10orf88	282374	619	13	172746	47250	0	0	0	0	50	6	4478382	1	1
C10orf90	122926	478	-50	268596	76788	0	0	0	0	50	8	2874420	1	1
C10orf91	152612	271	-1	55134	17442	0	0	0	0	50	6	3138426	1	1
CFAP46	330124	590	-13	161244	41580	0	1	1	0	50	6	2370654	0.124659	1
C10orf95	871726	178	41	91692	34668	0	0	0	0	50	3	3274344	1	1
C10orf96	118426	896	-15	110052	21006	0	0	0	0	50	0	3683232	1	1
C10orf99	216191	860	-17	31968	9504	0	0	0	0	27	2	1893834	1	1
C11orf1	437513	221	22	61074	14256	0	0	0	0	50	2	2830518	1	1
C11orf10	1239228	212	59	32238	8910	0	0	0	0	50	8	3896424	1	1
C11orf16	548433	243	21	178146	53190	0	0	1	0	50	1	3146256	1	1
C11orf17	548433	243	21	81864	23922	0	0	0	0	50	1	3146256	1	1
C11orf2	3267059	207	46	291222	95472	0	0	0	0	30	4	1863756	1	1
C11orf20	1613996	257	65	79272	21330	0	0	0	0	50	7	3234600	1	1
C11orf21	NaN	NaN	NaN	67770	22140	0	0	0	0	50	12	6035796	1	1
C11orf24	833157	233	52	164322	55674	0	2	0	0	50	6	2884410	0.141639	1
EMSY	268174	391	43	503658	152280	0	3	0	0	50	2	3117906	0.0308494	1
C11orf31	921177	497	8	47196	14526	0	0	0	0	50	9	2610252	1	1
C11orf34	NaN	NaN	NaN	81432	21600	0	0	0	0	50	12	6035256	1	1
LMNTD2	1970020	236	42	239706	77976	0	2	0	0	50	8	3073032	0.25728	1
C11orf40	190769	879	-1	84510	23220	0	0	0	0	50	3	3005964	1	1
KIAA1549L	826778	524	19	696330	217998	0	1	0	0	39	2	2124576	0.717385	1
C11orf42	466636	728	4	122580	41688	0	0	0	0	50	2	3477330	1	1
C11orf45	NaN	NaN	NaN	56214	16686	0	0	0	0	50	12	6030342	1	1
C11orf46	28896	1021	-17	102654	26136	0	0	0	0	50	6	3229416	1	1
C11orf48	2425755	248	51	105408	27108	0	0	0	0	50	10	3034854	1	1
C11orf49	1268399	373	31	153468	42876	0	0	0	0	50	4	2883384	1	1
C11orf51	715293	267	62	51732	10152	0	0	0	0	50	4	2744550	1	1
C11orf52	437513	221	22	49734	12798	0	0	0	0	50	2	2830518	1	1
C11orf53	209532	617	16	89100	28026	0	0	0	0	50	7	3411558	1	1
C11orf54	290677	527	0	106488	27324	0	0	0	0	50	7	3010284	1	1
C11orf57	389805	179	31	118854	27270	0	0	0	0	50	6	3424788	1	1
C11orf58	466700	635	-21	74790	17226	0	0	0	0	50	2	2656314	1	1
C11orf59	NaN	NaN	NaN	63396	17928	0	0	0	0	50	12	6031584	1	1
C11orf61	168652	622	14	191430	57726	0	0	0	0	50	9	2995650	1	1
C11orf63	675003	416	7	312930	80892	0	0	0	0	50	7	2738610	1	1
C11orf65	405487	579	12	128412	29700	0	0	0	0	50	3	2986686	1	1
C11orf66	1415260	274	58	169128	46332	0	0	0	0	50	5	2514132	1	1
C11orf67	577731	361	35	48276	13770	0	0	0	0	50	7	3704184	1	1
C11orf68	3779084	287	42	107622	36234	0	2	0	0	50	4	2994570	0.0643333	1
C11orf70	420989	358	-16	91800	23220	0	0	0	0	50	4	3234654	1	1
C11orf71	157610	477	-8	54432	18468	0	0	0	0	50	12	3536298	1	1
C11orf73	366108	283	24	77814	21006	0	0	0	0	50	6	3983958	1	1
C11orf74	96246	531	-26	90774	20682	0	0	0	0	50	7	3473874	1	1
C11orf75	240034	598	-25	22626	7182	0	0	0	0	0	0	7182	1	1
C11orf80	1534660	164	38	265194	75006	0	0	1	0	19	4	1233252	1	1
DDIAS	307255	371	0	386478	101628	0	1	1	0	50	6	3453354	0.574194	1
C11orf83	2425755	248	51	35586	11070	0	0	0	0	50	10	3034854	1	1
C11orf84	1320765	201	47	145044	43848	0	0	0	0	50	10	3558438	1	1
C11orf85	3151458	209	52	89532	21600	0	0	0	0	50	6	3603096	1	1
C11orf86	NaN	NaN	NaN	43578	13770	0	0	0	0	50	12	6027426	1	1
C11orf87	32039	927	-12	71010	25218	0	1	0	0	50	3	3953610	0.085876	1
C11orf88	401074	326	18	79650	19980	0	0	0	0	50	7	3065526	1	1
C11orf9	1239228	212	59	448038	133218	0	0	0	0	50	8	3896424	1	1
C11orf90	NaN	NaN	NaN	77598	22032	0	0	0	0	50	12	6035688	1	1
C11orf91	NaN	NaN	NaN	70092	24840	0	0	0	0	50	12	6038496	1	1
C11orf92	209532	617	16	46926	13824	0	0	0	0	50	7	3411558	1	1
C11orf93	NaN	NaN	NaN	59616	16362	0	0	0	0	50	12	6030018	1	1
C11orf94	427820	291	48	36990	13068	0	0	0	0	50	3	3157164	1	1
C11orf95	NaN	NaN	NaN	249318	83592	0	0	1	0	31	4	2733318	1	1
C12orf10	1689542	166	53	144072	43686	0	0	0	0	50	8	3211164	1	1
C12orf11	409433	327	21	282744	71226	0	0	0	0	17	1	1053864	1	1
C12orf12	20238	574	-33	155412	42390	0	0	0	0	50	9	3210408	1	1
C12orf23	156112	473	21	44388	13770	0	0	0	0	50	1	2931606	1	1
C12orf24	922262	206	43	109350	27702	0	0	0	0	50	4	3387204	1	1
METTL25	54295	1263	-20	238194	62802	0	1	0	0	50	7	3087612	0.154926	1
C12orf29	152325	507	-27	131058	31266	0	0	0	0	50	8	3675564	1	1
C12orf34	786670	423	45	164052	57402	0	0	0	0	50	14	3508488	1	1
C12orf35	230869	442	27	673380	178092	0	0	0	0	44	1	2402406	1	1
C12orf36	548501	509	5	53676	15174	0	0	0	0	50	6	3282498	1	1
C12orf39	518837	836	-23	47520	12906	0	0	0	0	50	3	2539350	1	1
C12orf4	283278	908	27	222588	54594	0	1	0	0	50	3	3239352	0.107766	1
C12orf40	72641	714	-20	264222	60912	0	1	0	0	50	9	3579606	0.537834	1
KANSL2	1696008	421	21	192672	52758	0	0	1	0	50	10	2674134	1	1
C12orf42	568754	897	2	138618	40068	0	0	0	0	50	6	3288330	1	1
C12orf43	1225663	380	40	102870	28512	0	0	0	0	50	7	2708910	1	1
C12orf44	468067	234	41	83268	24462	0	0	0	0	50	2	2447712	1	1
C12orf45	514255	204	37	73980	19008	0	0	0	0	50	5	2835432	1	1
PARPBP	229712	552	12	197262	51084	0	1	1	0	50	5	3464154	0.316674	1
C12orf49	228972	411	-2	81918	20790	0	0	0	0	50	5	3101166	1	1
C12orf5	295315	860	33	106596	28674	0	0	0	0	50	5	2599344	1	1
C12orf50	152672	507	-36	169776	39042	0	0	0	0	50	3	3137940	1	1
HECTD4	704098	239	40	1631880	479466	0	3	0	0	3	0	614520	0.911326	1
C12orf52	417427	252	35	98118	34398	0	0	0	0	50	2	2918484	1	1
C12orf53	2816186	232	48	103572	37206	0	0	0	0	50	5	3842262	1	1
C12orf54	904892	390	11	54864	12528	0	0	0	0	50	3	2294406	1	1
C12orf56	475083	294	-12	244404	66150	0	0	0	0	50	4	2994084	1	1
C12orf57	2704950	211	47	49194	14472	0	0	0	0	10	1	664632	1	1
C12orf59	397577	398	18	62532	19116	0	0	0	0	50	6	3248424	1	1
C12orf60	340728	578	-4	96120	24084	0	0	0	0	50	2	2388042	1	1
C12orf61	299026	359	3	46494	17982	0	0	0	0	50	6	3466854	1	1
C12orf62	1040456	192	58	22680	6156	0	0	0	0	28	2	1351188	1	1
CFAP54	152762	629	-4	474606	124794	0	1	0	0	50	4	3319596	0.560084	1
OTOGL	127493	587	-16	950670	226260	0	1	0	0	50	1	3615354	0.544767	1
C12orf65	1014179	201	29	64368	18090	0	0	0	0	50	8	3228984	1	1
C12orf66	472096	296	-17	170964	47412	0	0	0	0	50	5	3559734	1	1
C12orf68	511392	352	32	72522	22248	0	0	0	0	50	7	2840994	1	1
SMCO3	340728	578	-4	86022	24462	0	1	0	0	50	2	2388042	0.0487842	1
C12orf70	NaN	NaN	NaN	138348	34344	0	0	0	0	50	12	6048000	1	1
C12orf71	489310	328	23	103410	28782	0	0	0	0	50	6	3014226	1	1
C12orf72	313930	228	11	101628	27486	0	0	0	0	50	1	3097386	1	1
C12orf73	NaN	NaN	NaN	28296	7992	0	0	0	0	31	3	2657718	1	1
C12orf74	208773	509	-1	72360	23220	0	0	0	0	50	8	3282822	1	1
C12orf75	NaN	NaN	NaN	27378	6966	0	0	0	0	30	3	2382318	1	1
C12orf76	1009535	193	57	54054	13986	0	0	0	0	50	6	3110400	1	1
C12orf77	251399	819	7	56700	16200	0	0	0	0	50	4	2806056	1	1
C13orf1	342767	321	50	78624	19710	0	0	0	0	50	5	2963520	1	1
C13orf15	264598	508	43	55242	14418	0	0	0	0	50	5	2856708	1	1
C13orf16	335348	633	41	61668	15444	0	0	0	0	50	5	2610360	1	1
C13orf18	383104	791	50	260172	69822	0	0	0	0	10	2	576018	1	1
PROSER1	165959	998	5	345276	121770	0	1	0	0	17	0	1045224	0.482456	1
TEX26	362646	555	39	116856	28296	0	1	0	0	50	4	3050784	0.197546	1
C13orf27	195534	475	24	91044	23004	0	0	0	0	50	3	2574018	1	1
C13orf28	191446	610	-22	80082	19386	0	0	0	0	50	2	4015926	1	1
C13orf30	175913	538	37	54486	15498	0	0	0	0	50	6	2719170	1	1
C13orf31	139965	346	45	168480	44712	0	0	0	0	50	3	2858544	1	1
C13orf33	369916	547	59	117612	32724	0	0	0	0	50	5	2167128	1	1
C13orf34	257535	685	2	223128	56160	0	0	0	0	50	4	2784942	1	1
C13orf35	572556	389	44	45900	14040	0	0	0	0	50	2	3230766	1	1
C13orf36	194859	868	-12	39420	13068	0	0	0	0	27	1	2235438	1	1
C13orf37	257353	685	-9	32076	9558	0	0	0	0	50	3	3540240	1	1
C13orf38	NaN	NaN	NaN	111510	27162	0	0	0	0	50	12	6040818	1	1
C13orf39	195502	521	34	102816	28242	0	0	0	0	50	7	3062178	1	1
C14orf1	639204	372	46	55080	16038	0	0	0	0	50	3	3333744	1	1
C14orf101	137131	961	2	277074	76734	0	0	0	0	50	4	2888298	1	1
C14orf102	318736	622	14	454734	120204	0	0	0	0	50	6	3645486	1	1
C14orf104	587903	318	10	311040	97848	0	0	0	0	50	3	4298670	1	1
C14orf105	150716	939	15	118908	28674	0	0	0	0	50	2	2847636	1	1
C14orf106	234595	448	8	451116	109890	0	0	0	0	50	1	3115746	1	1
C14orf109	325787	222	35	65124	18144	0	0	0	0	50	4	2714688	1	1
C14orf115	604423	384	45	257256	84888	0	0	0	0	10	0	813888	1	1
GPATCH2L	251674	586	36	194508	53190	0	0	1	0	50	8	3160566	1	1
C14orf119	1261207	185	41	53352	15660	0	0	0	0	50	5	3272292	1	1
C14orf126	408399	362	20	65124	18630	0	0	0	0	50	8	3561084	1	1
C14orf129	328104	560	12	54648	14526	0	0	0	0	50	2	3237192	1	1
C14orf135	296496	516	2	362610	99576	0	0	0	0	50	6	3197664	1	1
C14orf138	747266	166	51	90288	25056	0	0	0	0	50	11	2736126	1	1
C14orf142	325787	222	35	39474	10908	0	0	0	0	50	4	2714688	1	1
C14orf143	297843	598	3	67176	16092	0	0	0	0	50	5	3526902	1	1
C14orf145	127660	629	-21	438912	108162	0	0	0	0	50	3	3432672	1	1
C14orf147	517820	249	16	28512	7452	0	0	0	0	39	3	2502144	1	1
C14orf148	551151	418	50	147258	41796	0	0	0	0	50	6	3705156	1	1
C14orf149	168237	606	12	133326	42120	0	0	0	0	50	7	2845260	1	1
C14orf153	867608	225	39	83376	19980	0	0	0	0	50	6	2971350	1	1
C14orf156	455772	384	47	45090	11610	0	0	0	0	50	3	3256956	1	1
C14orf159	240206	471	35	239598	70470	0	0	0	0	50	5	3623940	1	1
C14orf166	176784	471	22	99306	24300	0	0	0	0	50	2	2906766	1	1
C14orf166B	357783	370	41	195426	50652	0	0	0	0	50	4	3362688	1	1
C14orf169	NaN	NaN	NaN	235224	76626	0	0	0	0	50	12	6090282	1	1
C14orf174	551151	418	50	260658	68688	0	0	0	0	50	6	3705156	1	1
C14orf176	NaN	NaN	NaN	83700	26136	0	0	0	0	50	12	6039792	1	1
C14orf177	157823	938	-42	49248	13284	0	0	0	0	50	3	2557656	1	1
C14orf178	429207	388	37	49626	13554	0	0	0	0	50	2	3546072	1	1
IFT43	227740	582	35	97848	25272	0	1	0	0	50	9	3157596	0.0867228	1
C14orf180	625253	450	20	59670	21168	0	0	0	0	50	3	3208572	1	1
C14orf181	543449	259	46	58374	22788	0	0	0	0	50	3	2821068	1	1
C14orf182	689076	154	46	43038	11394	0	0	0	0	50	3	2528604	1	1
C14orf183	747266	166	51	124740	35640	0	0	0	0	3	0	157734	1	1
C14orf184	396915	483	32	52596	19818	0	0	0	0	50	4	2399490	1	1
C14orf2	694566	320	33	31914	6966	0	0	0	0	22	4	2009070	1	1
NOP9	915114	220	38	238950	77436	0	1	0	0	50	6	3197178	0.449808	1
C14orf28	228479	577	-32	122958	30618	0	0	0	0	50	7	3734802	1	1
C14orf37	285319	683	3	295596	85590	0	0	0	0	43	4	2634282	1	1
C14orf38	NaN	NaN	NaN	323946	74898	0	0	0	0	50	12	6088554	1	1
C14orf39	325446	618	0	242730	54054	0	0	0	0	50	6	3273858	1	1
IRF2BPL	429724	206	52	288630	98712	0	0	1	0	50	7	2784510	1	1
C14orf43	535648	191	50	392202	122634	0	0	0	0	50	7	2509002	1	1
C14orf45	469337	158	45	215190	49518	0	0	0	0	50	1	2562084	1	1
C14orf49	202508	475	32	374166	110862	0	0	0	0	50	8	3578148	1	1
C14orf50	662511	188	36	171288	42066	0	0	0	0	50	4	3432132	1	1
C14orf68	412002	237	37	115020	38718	0	0	0	0	50	2	2934576	1	1
EXOC3L4	956863	211	36	269784	88398	0	1	0	0	50	6	2860596	0.512996	1
C14orf79	854493	205	30	125010	36018	0	0	0	0	50	4	3876120	1	1
C14orf80	689089	298	41	160650	55620	0	0	0	0	50	5	3201444	1	1
C14orf93	1240941	185	38	203202	61992	0	0	0	0	50	5	3327696	1	1
C15orf17	764533	195	46	75276	24030	0	0	0	0	50	3	3265488	1	1
NPAP1	179638	1121	-44	419202	143100	0	1	0	0	50	4	3064230	0.544233	1
C15orf23	872646	184	42	132624	33264	0	0	0	0	50	5	3087288	1	1
C15orf24	409752	384	1	93420	27594	0	0	0	0	50	2	2922966	1	1
C15orf26	266324	650	22	119232	31752	0	0	0	0	50	4	2838996	1	1
C15orf27	374349	405	22	205632	59400	0	0	0	0	50	7	3322458	1	1
C15orf29	431919	242	7	124416	29646	0	0	0	0	50	9	3690036	1	1
C15orf32	288049	578	-30	69930	18360	0	0	0	0	50	5	3821634	1	1
C15orf33	239848	385	-11	209628	47466	0	0	0	0	50	9	2999592	1	1
C15orf38	969942	239	29	88344	25218	0	0	0	0	50	8	3062988	1	1
C15orf39	840096	203	46	376488	134136	0	1	0	0	46	5	3398760	0.523203	1
C15orf40	452169	683	19	131868	35964	0	0	0	0	50	3	3733452	1	1
C15orf41	74456	598	-16	115560	28620	0	0	0	0	50	4	3457242	1	1
C15orf42	804572	319	27	726246	216108	0	0	0	0	32	3	2124414	1	1
TERB2	706600	569	31	90666	20952	0	1	0	0	50	6	3845988	0.164601	1
C15orf44	552209	185	35	203742	55620	0	0	0	0	50	8	3223044	1	1
C15orf48	214586	299	16	34830	8586	0	0	0	0	50	2	2656476	1	1
C15orf52	872646	184	42	204228	62586	0	0	0	0	50	5	3087288	1	1
C15orf53	98316	561	20	67878	20574	0	0	0	0	50	2	3037878	1	1
C15orf54	251181	384	-14	70146	19278	0	0	0	0	50	7	2737530	1	1
C15orf55	542657	234	22	420822	133704	0	0	0	0	50	1	2858382	1	1
C15orf56	NaN	NaN	NaN	57672	22032	0	0	0	0	50	12	6035688	1	1
C15orf57	892776	192	48	77166	20196	0	0	0	0	50	8	3684798	1	1
C15orf58	876945	154	52	141102	47466	0	0	0	0	50	4	3612978	1	1
C15orf59	313132	435	29	109350	34182	0	0	0	0	50	7	3484188	1	1
C15orf60	294157	472	16	103788	30186	0	0	0	0	50	7	3182544	1	1
C15orf61	NaN	NaN	NaN	59508	18252	0	0	0	0	50	12	6031908	1	1
C15orf62	NaN	NaN	NaN	63882	21654	0	0	0	0	50	12	6035310	1	1
C15orf63	784327	286	37	51192	13932	0	0	0	0	50	7	3619566	1	1
PRR35	1115707	213	39	203472	75816	0	0	1	0	50	2	2574072	1	1
C16orf13	1115707	213	39	94608	20412	0	0	0	0	50	2	2574072	1	1
C16orf3	NaN	NaN	NaN	43416	14256	0	0	0	0	50	12	6027912	1	1
C16orf42	1181253	215	38	119070	36936	0	0	0	0	50	7	2823552	1	1
C16orf45	544403	200	30	90126	22302	0	0	0	0	50	7	3179412	1	1
C16orf46	259514	284	8	153792	44172	0	1	0	0	50	0	2824146	0.103141	1
C16orf48	1111484	129	46	130680	41850	0	0	0	0	50	3	3140910	1	1
C16orf5	751633	160	39	79866	24300	0	0	0	0	50	4	2646108	1	1
C16orf52	NaN	NaN	NaN	63180	19764	0	0	0	0	50	12	6033420	1	1
C16orf53	NaN	NaN	NaN	95796	29430	0	0	0	0	50	12	6043086	1	1
C16orf54	NaN	NaN	NaN	80838	28836	0	0	0	0	50	12	6042492	1	1
C16orf55	1090549	219	38	54702	14958	0	0	0	0	50	3	2510676	1	1
C16orf57	856192	158	9	104598	28890	0	0	0	0	50	7	2929716	1	1
C16orf58	826452	688	-17	182142	54216	0	0	0	0	50	6	3830112	1	1
C16orf59	2085452	321	49	162810	54270	0	0	0	0	50	5	3193020	1	1
C16orf61	231500	284	4	33696	7128	0	0	0	0	45	1	2595186	1	1
C16orf62	340032	578	15	386964	101304	0	0	0	0	50	2	4406346	1	1
C16orf63	411695	191	34	69768	18198	0	0	0	0	50	9	3254202	1	1
C16orf68	403747	542	-11	157680	45306	0	0	0	0	50	4	3004290	1	1
C16orf7	1090549	219	38	239760	76464	0	0	0	0	50	3	2510676	1	1
C16orf70	1093307	150	47	171180	44118	0	0	0	0	50	6	3403620	1	1
C16orf71	717235	194	35	198774	60264	0	0	0	0	50	5	3486132	1	1
C16orf72	401555	253	7	105678	30402	0	0	0	0	50	9	4070358	1	1
C16orf73	1685537	214	37	190134	47682	0	0	0	0	50	5	3573126	1	1
C16orf74	390985	250	38	31914	7452	0	0	0	0	50	3	2861460	1	1
C16orf75	663123	342	28	54540	18360	0	0	0	0	50	3	2913948	1	1
C16orf78	18490	907	-25	106434	25758	0	0	0	0	50	12	3185028	1	1
C16orf79	2179404	224	39	86994	27540	0	0	0	0	50	8	2962008	1	1
C16orf80	898142	292	14	77004	20520	0	0	0	0	50	5	2907414	1	1
C16orf82	202160	672	-9	58320	17334	0	0	1	0	0	1	17334	1	1
C16orf86	1157184	136	50	117990	38502	0	0	0	0	50	8	2754432	1	1
C16orf87	469144	217	12	62262	15336	0	0	0	0	50	5	3701268	1	1
KNOP1	320648	639	18	178686	46980	0	0	1	0	48	5	3384720	1	1
C16orf89	594046	302	6	186030	54702	0	1	0	0	50	7	4371246	0.305631	1
C16orf90	805495	246	39	68742	21492	0	0	0	0	50	4	3342762	1	1
C16orf91	1211641	215	40	133704	42066	0	0	1	0	7	3	516996	1	1
C16orf92	NaN	NaN	NaN	55620	13554	0	2	0	0	50	12	6027210	0.0285052	1
C16orf93	1632278	158	61	116964	31590	0	0	0	0	50	4	3571560	1	1
C17orf100	663953	424	9	40932	16416	0	0	0	0	50	7	2776518	1	1
C17orf101	2598845	179	36	147366	42660	0	0	0	0	50	3	3100518	1	1
C17orf102	222789	740	-3	61722	20898	0	0	0	0	50	8	3369438	1	1
C17orf103	416965	517	-27	28080	9504	0	0	0	0	50	6	2993922	1	1
MEIOC	1297937	254	27	370170	97524	0	1	0	0	50	4	3001968	0.507514	1
C17orf105	NaN	NaN	NaN	67500	15930	0	0	0	0	50	12	6029586	1	1
C17orf106	NaN	NaN	NaN	48114	13608	0	0	0	0	50	12	6027264	1	1
C17orf107	NaN	NaN	NaN	69444	24678	0	0	0	0	50	12	6038334	1	1
C17orf108	632198	535	-24	32400	7938	0	0	0	0	50	4	2889108	1	1
HID1	1045089	223	25	304830	90288	0	0	1	0	50	5	3017250	1	1
C17orf37	1284992	226	38	45684	12960	0	0	0	0	50	9	3185946	1	1
C17orf39	886959	193	17	114750	34776	0	0	0	0	50	5	3039282	1	1
C17orf42	594135	209	20	139698	38016	0	0	0	0	50	2	2910384	1	1
C17orf46	789809	207	23	148068	42282	0	0	0	0	50	6	3194856	1	1
C17orf47	892839	376	10	211626	66528	0	0	0	0	50	1	2179386	1	1
C17orf48	59041	801	-49	135378	33264	0	0	0	0	50	5	3808944	1	1
C17orf49	1696302	360	24	74682	22356	0	0	0	0	50	6	2465856	1	1
C17orf50	675201	196	3	66582	20088	0	0	0	0	50	6	3114990	1	1
C17orf51	NaN	NaN	NaN	81972	26568	0	0	0	0	50	12	6040224	1	1
C17orf53	930750	175	41	244404	76356	0	0	0	0	50	2	3305718	1	1
C17orf55	2679984	197	27	96552	32886	0	0	0	0	50	6	3377916	1	1
C17orf56	2679984	197	27	199476	63612	0	0	0	0	50	6	3377916	1	1
EFCAB13	1135425	196	23	396198	91422	0	1	1	0	50	6	2800170	0.6602	1
C17orf58	854444	293	-12	54162	15336	0	0	0	0	50	12	2905686	1	1
C17orf59	1381225	202	37	126900	47088	0	0	0	0	50	9	4275072	1	1
C17orf60	1306314	184	23	37368	8802	0	0	0	0	50	4	3605796	1	1
C17orf61	1906324	206	33	44442	13554	0	0	0	0	50	8	3571128	1	1
C17orf62	2583801	179	20	74682	20574	0	0	0	0	50	6	4041900	1	1
C17orf63	1694459	152	36	11070	3186	0	0	0	0	3	0	209358	1	1
C17orf64	436889	204	1	93960	24786	0	0	0	0	50	6	2922966	1	1
C17orf65	930750	175	41	91422	2862	0	0	0	0	5	0	265680	1	1
HEATR9	620019	235	8	226962	59616	0	1	0	0	50	5	3708936	0.106221	1
C17orf67	306329	420	-58	46062	12096	0	1	0	0	32	0	1485486	0.0601157	1
CTC1	870950	218	18	461106	145422	0	1	0	0	14	1	1056240	0.728664	1
C17orf70	3665223	205	12	322920	111240	0	0	0	0	50	4	2671650	1	1
SMG8	834161	507	4	374490	109890	0	1	0	0	50	7	2565648	0.730691	1
C17orf72	NaN	NaN	NaN	73602	22302	0	0	0	0	50	12	6035958	1	1
C17orf74	1906324	206	33	187974	57942	0	0	0	0	50	8	3571128	1	1
C17orf75	679038	286	30	159570	39528	0	0	1	0	1	1	94338	1	1
C17orf76	829707	254	8	137484	32130	0	0	0	0	50	7	3327318	1	1
C17orf77	698491	504	10	91800	27432	0	0	0	0	50	9	3004452	1	1
C17orf78	498943	171	21	108648	29700	0	0	0	0	50	1	3322080	1	1
COPRS	668593	374	12	72900	18954	0	1	0	0	50	4	2749140	0.141327	1
C17orf80	205112	251	-15	237384	65718	0	1	0	0	3	0	166968	0.792364	1
C17orf81	1782958	316	21	136674	39258	0	0	0	0	50	5	2521098	1	1
C17orf82	292199	414	-9	88452	34020	0	0	0	0	50	7	3451896	1	1
C17orf85	505430	215	30	246510	63396	0	0	0	0	50	3	2774466	1	1
C17orf87	1279084	384	24	59292	14580	0	0	0	0	50	8	2908278	1	1
[truncated: 16,863 more rows]
