# Supplementary material for: Genome-wide DNA methylation-analysis of blastic plasmacytoid dendritic cell neoplasm identifies distinct molecular features
Source: Leukemia. 2024 Apr 10;38(5):1086–98. doi: 10.1038/s41375-024-02240-8 (PMC11073989; doi:10.1038/s41375-024-02240-8)
Supplement: Supplementary file 4 — Supplementary Table 3 [file 41375_2024_2240_MOESM4_ESM.xlsx]

## Sheet: IHC and cluster allocation
Sample_Name	Age	Gender	DC Cluster	Immuno Cluster	Methyl Cluster	syn- or metachronous myeloid neoplasm (nA = information not available)	Progress_Event	PFS	Death_Event	OS	Best response	Myeloid Markers	CD13	CD14	CD15	CD33	CD64	CD65	CD117	MPO	T lineage Markers	CD2	CD3	CD4	CD7	CD8	BPDCN specific	CD56	TCL1	CD123	B lineage	CD19	CD20	CD79a	Immature Lineage Markers	TdT	CD34	Ki67	MethylCybersort_CD14	MethylCybersort_CD19	MethylCybersort_CD4_Eff	MethylCybersort_NKcells	MethylCybersort_CD8	MethylCybersort_Endothelial	MethylCybersort_Eos	MethylCybersort_Fibroblast	MethylCybersort_Neu	MethylCybersort_Treg
BPDCN_01	79	male	C1	IC1	MethC1	MDS					NA					+/-			-	-			-	+				+	+	+				-		+/-	-	0.6	0.0598243	0.330442	0	0	0.154275	0.0245055	0.067912	0	0.0121308	0.35091
BPDCN_05	74	male	C1	IC1	MethC1	-	1	4			PD					-			-	-			-	+				+	+	+				-		-	-	0.9	0.182863	0.262757	0	0	0.172738	0.0407426	0.0808027	0.0245792	0	0.235517
BPDCN_07	35	male	C1	IC1	MethC1	-	1	20	1	41	NA					+/-			-	-			-	+				+	+	+				-		+	-	0.6	0.10126	0.273694	0	0	0.233409	0	0.0173956	0.023819	0.0678662	0.282556
BPDCN_10	67	female	C2	IC2	MethC2	MDS	1	1	1	2	BSC					+			+/-	-			-	-				+	+	+				+/-		+/-	-	0.25	0.190404	0.283595	0.0823329	0.143127	0.0431498	0.0345977	0.101066	0.0561681	0	0.0655599
BPDCN_11	83	male	C1	IC2	MethC1	MDS & sAML	1	1	1	4	BSC					+			-	-			-	+				+/-	+	+				+/-		+	+/-	0.3	0.170044	0.391188	0.0427653	0.098665	0.0693312	0.0257199	0.103389	0.0847596	0	0.0141383
BPDCN_12	80	male	C2	IC2	MethC1	-	1	1	1	1	BSC					+/-			-	-			-	+				+	+	+				+/-		+/-	-	0.3	0.254207	0.252167	0	0.0730878	0.0890431	0.0342322	0.0876466	0.0428109	0.0329755	0.13383
BPDCN_14	81	male	C2	IC2	MethC1	-					NA					+			-	-			-	+				+	+	+				-		+/-	-	0.5	0.0870485	0.29205	0	0.12018	0.118366	0.0237045	0.0559216	0.0789247	0.0206626	0.203142
BPDCN_15	68	male	C2	IC1	MethC1	MDS/sAML	1	1	1	1	BSC					+/-			+/-	+/-			-	+/-				+/-	-	+				-		+/-	+/-	0.4	0.0241186	0.306051	0	0.0763852	0.068544	0.0247684	0.0166855	0.0138138	0.0633163	0.406317
BPDCN_16	15	male	C1	IC2	MethC1	-	0	135	0	135	CR					+			-	-			-	+				+	-	+				-		-	-	0.5	0.0953895	0.415973	0.0100788	0.117892	0.207774	0.0322859	0.0520351	0.0304538	0.0381185	0
BPDCN_17	69	male	C1	IC2	MethC2	-	1	24	1	38	PR					+/-			-	-			-	+				+	+	+				+/-		+	-	0.5	0.13799	0.248934	0	0.1696	0.0151151	0.0503367	0.0516346	0.142725	0.0504728	0.133192
BPDCN_18	87	female	C1	IC2	MethC2	-					NA					+			-	-			-	+/-				+	+	+				+/-		+	-	0.7	0.184102	0.349025	0	0.10628	0.175566	0.0195209	0.0824624	0.0208989	0	0.0621449
BPDCN_19	86	male	C2	IC1	MethC1	-	1	1	1	1	BSC					-			-	-			+/-	+				+	-	-				+		-	-	0.9	0.0374893	0.300261	0	0.234397	0.0238809	0.0671553	0	0.108056	0.108767	0.119993
BPDCN_20	74	male	C2	IC2	MethC2	-	2	9	1	23	PR					+			-	-			-	+				+	+	+				+/-		+/-	-	0.3	0.118049	0.330961	0	0.171598	0.0903252	0.0256747	0	0.0723396	0.0744568	0.116596
BPDCN_21	78	male	C2	IC2	MethC1	-					NA					+/-			-	-			-	+				+	+	+				+/-		+/-	-	0.3	0.183084	0.324164	0.0102269	0.129954	0.0703724	0.0447466	0.0203045	0.119062	0.0170188	0.0810667
BPDCN_23	77	male	C1	IC2	MethC2	-	1	25			NA					+/-			-	-			-	+				+	+	+				+		+	-	0.3	0.169854	0.333885	0.0383355	0.203672	0	0.0247466	0.0674071	0.0743435	0.016826	0.0709308
BPDCN_24	84	female	C1	IC2	MethC1	-	1	28	1	33	CR					-			-	-			+/-	+				+	+	+				+/-		+/-	-	0.7	0.155058	0.339362	0	0.218324	0.0470384	0.00151531	0.0732588	0.0754699	0	0.089974
BPDCN_25	70	female	C2	IC1	MethC1	CMML	1	2	1	5	BSC					+			+/-	+/-			+/-	-				+/-	-	+				+		+/-	+	0.6	0.0892904	0.198364	0.168781	0.251748	0.111526	0.0755701	0.0763146	0	0.0284058	0
BPDCN_26	70	male	C1	IC2	MethC2	-					NA					+			-	-			-	+				+	+	+				+		+/-	-	0.3	0.0825489	0.281165	0.0284212	0.208966	0.0975868	0.0136504	0.0747603	0.0691354	0.00141222	0.142353
BPDCN_27	90	female	C2	IC1	MethC1	CMML	1	1	1	1	BSC					+			-	-			-	+/-				+	-	+				+		-	-	0.6	0.563397	0.00431015	0	0	0.0661405	0.0777011	0.0806094	0.0539281	0.0570546	0.0968595
BPDCN_29	82	male	C2	IC2	MethC2	nA					NA					+/-			+/-	+/-			-	+				+	+	+				+/-		+	-	0.3	0.102598	0.345886	0	0.143873	0.196723	0.0389628	0.060229	0.0170365	0.0447199	0.0499718
BPDCN_30	68	male	C2	IC2	MethC2	-	0	88	0	88	CR					+			+/-	-			-	+				+	+	+				+		+/-	-	0.6	0.116042	0.332059	0.0823053	0.178812	0.124414	0.0493606	0.100529	0.0164769	0	0
BPDCN_31	42	female	C2	IC2	MethC2	-	0	82	0	82	CR					+			+/-	-			-	+				+	+/-	+				+/-		+	-	0.6	0.234744	0.391843	0	0.161248	0.0597192	0	0.0261064	0.0403033	0	0.0860365
BPDCN_32	56	male	C2	IC1	MethC1	CMML	2	6	1	27	SD					+/-			-	-			-	+/-				+	+	+				+/-		+/-	-	0.3	0.0845658	0.309421	0	0.0557644	0.137447	0	0.0915112	0.0333856	0	0.287905
BPDCN_34	63	male	C1	IC2	MethC2	CMML					NA					+/-			+/-	-			-	+				+	+	+				+/-		+/-	-	0.4	0.190712	0.33549	0	0.161278	0.0660369	0.0250488	0.0836493	0.0579422	0	0.0798425
BPDCN_37	85	male	C2	IC1	MethC1	nA					NA					-			-	+/-			-	+				+	-	+				-		-	+	0.6	0.376708	0.09071	0	0.0798229	0.0215559	0.0278378	0.12174	0.0635487	0.067803	0.150274
BPDCN_38	91	female	C1	IC2	MethC2	-	1	1	1	1	BSC					+/-			-	-			+/-	+				+	+	+				+		-	-	0.6	0.197378	0.339577	0.00453918	0.106126	0.0794191	0.0380508	0.07137	0.0751957	0.0256685	0.0626761
BPDCN_40	75	female	C2	IC1	MethC1	CMML & sAML	1	19	1	21	CR					+/-			-	-			-	+				+	+/-	+				+		-	-	0.8	0.108513	0.2315	0	0.0521264	0.239782	0.0624551	0.0394349	0.0384912	0.0837032	0.143994
BPDCN_41	75	male	C2	IC2	MethC2	-	1	16	1	18	NA					+			-	-			-	+				+	+	+				+/-		-	-	0.7	0.156433	0.322223	0.0534283	0.138779	0.12998	0.0103462	0.108378	0.064319	0.00266444	0.0134495
BPDCN_42	74	male	C2	IC2	MethC1	-					NA					+			-	-			-	+				+	+	+				+/-		-	-	0.6	0.129052	0.342387	0.00419766	0.164773	0.114895	0.0427891	0.0281379	0.0324803	0.0585567	0.082732
BPDCN_43	76	male	C2	IC2	MethC2	-	2	9	1	17	SD					+			-	-			+/-	+				+	+	+				+/-		+/-	-	0.5	0.131643	0.206485	0	0.157268	0.0613125	0.0581186	0.0933321	0.125846	0.0386875	0.127307
BPDCN_44	73	male	C1	IC2	MethC2	-					PR					+			-	-			-	+				+	+	+				+/-		+	-	0.6	0.187418	0.298724	0	0.168405	0.167641	0.017982	0.0600999	0.0580187	0.0352994	0.00641163
BPDCN_45	77	female	C2	IC1	MethC1	MDS	1	7	1	12	SD					+			+/-	-			+/-	+/-				+	-	+				+/-		-	+	0.5	0.148452	0.191998	0	0.175309	0.109176	0.0567785	0.0835853	0.0102426	0.0558777	0.168581
BPDCN_46	81	male	C1	IC2	MethC2	-					NA					+			-	-			-	+				+	+	+				+		+	-	0.3	0.0996317	0.346297	0	0.173107	0.07672	0.0230913	0.104422	0.123601	0.0012805	0.0518489
BPDCN_47	68	male	C1	IC2	MethC1	-					NA					+			-	-			-	+				+	+	+				+/-		+/-	-	0.4	0.197767	0.296206	0.0343069	0.100929	0.200237	0.0287171	0.113338	0.0284992	0	0
BPDCN_48	63	male	C1	IC2	MethC2	-					NA					+			-	-			-	+				+	+	+				+		+/-	-	0.3	0.124418	0.369753	0.0130349	0.135587	0.0806161	0	0.109645	0.065486	0.0451663	0.0562944
BPDCN_49	73	male	C2	IC1	MethC2	-					NA					+			-	-			-	+				+	+	+				+		+/-	-	0.7	0.128236	0.23465	0	0.065766	0.213796	0.0166719	0.0466332	0.083506	0.0008596	0.209881
BPDCN_50	51	female	C1	IC2	MethC1	-					NA					+			-	-			-	+				+	+	+				+/-		+/-	-	0.8	0.190631	0.360377	0	0.141101	0.114651	0	0.0893324	0.0337994	0	0.0701086
BPDCN_51	78	male	C1	IC2	MethC2	-	0	5	0	5	PR					+			-	-			+/-	+				+	+	+				+/-		+/-	-	0.5	0.158581	0.320028	0.0434209	0.173821	0.109091	0.0170126	0.0834577	0.0271188	0.0398747	0.0275942
BPDCN_52	67	male	C1	IC2	MethC1	-					NA					na			na	na		+	na	+		-		+	+	+				na		-	-	0.7	0.160626	0.292706	0.0724061	0.145972	0.0780115	0	0.0717559	0.0621337	0.103828	0.0125599
BPDCN_53	71	male	C2	IC2	MethC2	-					NA					na			na	-			+/-	+/-		-		+	+	+/-			+/-	na		na	-	0.3	0.230844	0.303248	0.0305236	0.205572	0.0911946	0.0126569	0	0.0532015	0.0399689	0.0327907
BPDCN_54	77	male	C1	IC2	MethC2	-					NA					na			na	-			na	+				+/-	na	+		-	-	+		+/-	-	0.9	0.140475	0.359915	0.0329526	0.184067	0.0544814	0.0471068	0.0922484	0.0887529	0	0
BPDCN_55	73	male	C1	IC2	MethC1	nA					NA		-			+			-	+/-			-	+	+			+	+	+		-	-	+		+/-	-	na	0.287363	0.233951	0.0914675	0.144157	0.0219007	0.0396143	0.0445428	0.0476581	0.078906	0.0104391
BPDCN_56	69	female	C1	IC2	MethC1	-					NA					na			na	-			na	+				+	+	+				na		-	-	0.9	0.135666	0.396139	0.0167375	0.0972772	0.0305125	0.0387801	0.066633	0.0470207	0	0.171234
BPDCN_57	46	male	C2	IC2	MethC1	-					NA					na			-	-			na	+				+	na	+				na		na	-	0.4	0.166081	0.283178	0.000605924	0.183723	0.105603	0.0271678	0.0777018	0.0708417	0	0.0850983
BPDCN_58	82	male	C2	IC2	MethC2	-					NA					na			na	-			na	+				+	na	+				na		na	na	0.8	0.150912	0.294524	0.116228	0.134225	0.0995428	0.0339671	0.106412	0.0523637	0.0118259	0

## Sheet: RUNX1 Mutations BPDCN cohort
Sample_Name	syn- or metachronous myeloid neoplasm (nA = information not available)	Chromosome	Position	Reference_Allele	Alt_Allele	Hugo_Symbol	AAChange	CADD_PHRED	vaf	Domain Label	pfam	Description	DC Cluster	Immuno cluster	Myeloid Markers	CD33	CD117	MPO	T lineage Markers	CD3	CD4	BPDCN specific	CD56	TCL1	CD123	B lineage	CD79a	Immature Lineage Markers	TdT	CD34	Ki67
BPDCN_02	AML	chr21	34792311	G	A	RUNX1	RUNX1:p.R423C	29.8	0.0329	RunxI	pfam08504	Runx inhibition domain	C1	NA		+	-	-		+/-	+		+	+	+		+/-		+/-	-	0.3
BPDCN_06	-	chr21	34859485	C	T	RUNX1	RUNX1:p.R201Q	23.9	0.0321	Runt	pfam00853	Runt domain	C1	NA		+	+/-	-		-	-		+	+	+		+/-		+	-	0.6
BPDCN_08	-	chr21	34799448	G	A	RUNX1	RUNX1:p.Q274*	40	0.0435				C1	NA		+/-	-	-		-	+/-		+	+	+		+/-		+	-	0.3
BPDCN_09	-	chr21	34792224	C	T	RUNX1	RUNX1:p.V452M	26.1	0.0563	RunxI	pfam08504	Runx inhibition domain	C2	NA		+/-	-	-		-	+		+	+/-	+		+		+/-	-	0.8
BPDCN_14	-	chr21	34792311	G	A	RUNX1	RUNX1:p.R423C	29.8	0.0741	RunxI	pfam08504	Runx inhibition domain	C2	IC2		+	-	-		-	+		+	+	+		-		+/-	-	0.5
BPDCN_15	MDS/sAML	chr21	34859476	C	A	RUNX1	RUNX1:p.R204L	31	0.5082	Runt	pfam00853	Runt domain	C2	IC1		+/-	+/-	+/-		-	+/-		+/-	-	+		-		+/-	+/-	0.4
BPDCN_16	-	chr21	34886971	C	T	RUNX1	RUNX1:p.D75N	24.8	0.0278	Runt	pfam00853	Runt domain	C1	IC2		+	-	-		-	+		+	-	+		-		-	-	0.5
BPDCN_24	-	chr21	34792307	G	A	RUNX1	RUNX1:p.S424L	25.2	0.2759	RunxI	pfam08504	Runx inhibition domain	C1	IC2		-	-	-		+/-	+		+	+	+		+/-		+/-	-	0.7
BPDCN_24	-	chr21	34792509	G	A	RUNX1	RUNX1:p.P357S	25.2	0.0279				C1	IC2		-	-	-		+/-	+		+	+	+		+/-		+/-	-	0.7
BPDCN_28	-	chr21	34792344	C	T	RUNX1	RUNX1:p.G412S	23.5	0.0635	RunxI	pfam08504	Runx inhibition domain	C1	NA		+/-	-	-		-	+/-		+	+	+		+/-		+	-	0.6
BPDCN_40	CMML & sAML	chr21	34886913	C	T	RUNX1	RUNX1:p.S94N	26.8	0.104	Runt	pfam00853	Runt domain	C2	IC1		+/-	-	-		-	+		+	+/-	+		+		-	-	0.8

## Sheet: RUNX1 Mutations in AML cohort
dbgap_dnaseq_sample	ID_AML	Cohort	GEO	patientId	dna_seq_id	t_vaf	variant_classification	symbol	hgvsp_short	RUNX1
BA2000D	15-00615	AML	GSM4850007	2235	15-00615					RUNX1 WT
BA2006D	14-00240	AML	GSM4849893	1540	20-00115					RUNX1 WT
BA2011D	16-01216	AML	GSM4850042	4263	20-00543					RUNX1 WT
BA2025D	14-00015	AML	GSM4849790	1161	20-00178					RUNX1 WT
BA2027D	16-00041	AML	GSM4849881	2480	16-00041					RUNX1 WT
BA2031D	15-00563	AML	GSM4849767	2204	20-00184					RUNX1 WT
BA2033D	15-00766	AML	GSM4849987	2310	15-00766					RUNX1 WT
BA2035D	15-00670	AML	GSM4849908	2265	20-00216					RUNX1 WT
BA2036D	15-00302	AML	GSM4849988	2068	20-00182					RUNX1 WT
BA2037D	16-00510	AML	GSM4849955	2712	20-00290					RUNX1 WT
BA2049D	15-00167	AML	GSM4850034	1998	15-00167					RUNX1 WT
BA2052D	15-00464	AML	GSM4849918	2147	15-00464					RUNX1 WT
BA2053D	14-00613	AML	GSM4849919	1752	14-00613					RUNX1 WT
BA2065D	15-00482	AML	GSM4849792	1532	15-00482					RUNX1 WT
BA2066D	15-00578	AML	GSM4849940	2214	20-00170					RUNX1 WT
BA2069D	13-00513	AML	GSM4849920	1255	13-00513					RUNX1 WT
BA2072D	13-00487	AML	GSM4850048	1243	13-00487					RUNX1 WT
BA2074D	14-00543	AML	GSM4849911	1710	14-00543					RUNX1 WT
BA2082D	16-01093	AML	GSM4850041	4229	20-00442					RUNX1 WT
BA2087D	13-00425	AML	GSM4850000	1197	13-00425					RUNX1 WT
BA2093D	15-00614	AML	GSM4850044	2234	15-00614					RUNX1 WT
BA2097D	16-00007	AML	GSM4849916	2464	20-00562					RUNX1 WT
BA2098D	16-00810	AML	GSM4849958	4028	20-00272					RUNX1 WT
BA2102D	10-00669	AML	GSM4849762	17	20-00548					RUNX1 WT
BA2103D	16-00035	AML	GSM4849879	2475	16-00035					RUNX1 WT
BA2109D	15-00961	AML	GSM4849953	2444	20-00258					RUNX1 WT
BA2110D	14-00259	AML	GSM4849864	1546	14-00259					RUNX1 WT
BA2113D	15-00688	AML	GSM4849942	2276	15-00688					RUNX1 WT
BA2121D	15-00756	AML	GSM4849935	2305	15-00756					RUNX1 WT
BA2124D	16-00220	AML	GSM4849974	2571	20-00014					RUNX1 WT
BA2132D	15-00975	AML	GSM4850017	2452	20-00537					RUNX1 WT
BA2135D	16-01237	AML	GSM4850052	4291	20-00546					RUNX1 WT
BA2139D	15-00279	AML	GSM4849897	2087	20-00179					RUNX1 WT
BA2144D	16-01055	AML	GSM4849998	4210	20-00440	0.458333	stop_gained	RUNX1	p.R201*	RUNX1 Mut
BA2146D	16-00684	AML	GSM4849793	2204	20-00232					RUNX1 WT
BA2148D	13-00454	AML	GSM4849866	1226	20-00116					RUNX1 WT
BA2156D	14-00034	AML	GSM4849871	1431	14-00034					RUNX1 WT
BA2160D	17-00033	AML	GSM4850053	4359	20-00473					RUNX1 WT
BA2162D	13-00266	AML	GSM4850019	1119	30-00807					RUNX1 WT
BA2171D	16-00292	AML	GSM4849891	2607	20-00019					RUNX1 WT
BA2184D	16-00519	AML	GSM4849902	2713	20-00291					RUNX1 WT
BA2193D	13-00497	AML	GSM4850040	1247	20-00235					RUNX1 WT
BA2195D	14-00581	AML	GSM4850022	1731	14-00581	0.0967742	frameshift_variant	RUNX1	p.S322Nfs*277	RUNX1 Mut
BA2199D	14-00272	AML	GSM4849904	1554	14-00272					RUNX1 WT
BA2201D	15-00680	AML	GSM4849934	2272	15-00680					RUNX1 WT
BA2211D	16-00289	AML	GSM4849890	2606	20-00007					RUNX1 WT
BA2212D	16-00145	AML	GSM4849887	2533	20-00001					RUNX1 WT
BA2217D	16-01219	AML	GSM4850050	4271	20-00569					RUNX1 WT
BA2220D	14-00289	AML	GSM4849861	1561	14-00289					RUNX1 WT
BA2224D	15-00778	AML	GSM4849769	2315	15-00778					RUNX1 WT
BA2226D	15-00734	AML	GSM4849858	2293	15-00734					RUNX1 WT
BA2229D	15-00608	AML	GSM4850043	2232	15-00608					RUNX1 WT
BA2233D	16-00102	AML	GSM4849886	2508	16-00102					RUNX1 WT
BA2234D	16-00494	AML	GSM4849851	2705	20-00262					RUNX1 WT
BA2235D	13-00157	AML	GSM4849990	1054	20-00125					RUNX1 WT
BA2242D	15-00965	AML	GSM4849877	2447	15-00965					RUNX1 WT
BA2260D	14-00359	AML	GSM4850027	1604	14-00359					RUNX1 WT
BA2265D	10-00542	AML	GSM4849787	174	10-00542					RUNX1 WT
BA2271D	15-00855	AML	GSM4849973	2360	15-00855					RUNX1 WT
BA2272D	16-00465	AML	GSM4849950	2690	20-00199					RUNX1 WT
BA2278D	14-00477	AML	GSM4849952	1670	20-00236					RUNX1 WT
BA2284D	16-01098	AML	GSM4849846	4230	20-00443					RUNX1 WT
BA2294D	13-00615	AML	GSM4850008	1375	13-00615					RUNX1 WT
BA2296D	16-00351	AML	GSM4849976	2630	20-00011					RUNX1 WT
BA2300D	16-00354	AML	GSM4849913	2632	20-00228					RUNX1 WT
BA2302D	14-00448	AML	GSM4850005	1656	20-00117					RUNX1 WT
BA2303D	17-00025	AML	GSM4849909	4325	20-00559					RUNX1 WT
BA2304D	15-00633	AML	GSM4850003	2241	20-00213					RUNX1 WT
BA2311D	16-00067	AML	GSM4849882	2496	16-00067					RUNX1 WT
BA2312D	16-00273	AML	GSM4849951	2595	20-00193					RUNX1 WT
BA2322D	15-00702	AML	GSM4849972	2281	15-00702					RUNX1 WT
BA2325D	14-00023	AML	GSM4850020	1409	30-00863					RUNX1 WT
BA2335D	10-00692	AML	GSM4850055	201	10-00692					RUNX1 WT
BA2336D	09-00705	AML	GSM4849759	163	09-00705					RUNX1 WT
BA2347D	16-00701	AML	GSM4849901	2747	20-00208					RUNX1 WT
BA2357D	13-00393	AML	GSM4849917	1184	13-00393					RUNX1 WT
BA2361D	16-01005	AML	GSM4849843	4196	20-00438					RUNX1 WT
BA2376D	15-00717	AML	GSM4849979	2295	15-00717					RUNX1 WT
BA2377D	14-00504	AML	GSM4849869	1693	14-00504					RUNX1 WT
BA2386D	15-00653	AML	GSM4849768	2254	20-00215					RUNX1 WT
BA2387D	14-00567	AML	GSM4849875	1723	14-00567					RUNX1 WT
BA2399D	16-00027	AML	GSM4849936	2473	16-00027					RUNX1 WT
BA2400D	16-00269	AML	GSM4849945	2593	20-00017					RUNX1 WT
BA2402D	16-00004	AML	GSM4849842	2462	20-00551					RUNX1 WT
BA2414D	16-01185	AML	GSM4850016	4252	20-00464					RUNX1 WT
BA2425D	15-00616	AML	GSM4849845	2236	20-00212					RUNX1 WT
BA2440D	15-00300	AML	GSM4850037	2067	15-00300					RUNX1 WT
BA2441D	15-00175	AML	GSM4850036	1999	15-00175					RUNX1 WT
BA2442D	16-00540	AML	GSM4849954	2721	20-00229					RUNX1 WT
BA2446D	13-00353	AML	GSM4849763	1161	13-00353					RUNX1 WT
BA2454D	16-01223	AML	GSM4849967	4273	20-00466	0.511312	stop_gained	RUNX1	p.S322*	RUNX1 Mut
BA2456D	16-01100	AML	GSM4849941	4231	20-00444					RUNX1 WT
BA2470D	16-01138	AML	GSM4849797	2315	20-00563					RUNX1 WT
BA2472D	16-01049	AML	GSM4849959	4207	20-00391	0.158416	frameshift_variant	RUNX1	p.L89Pfs*49	RUNX1 Mut
BA2474D	14-00228	AML	GSM4849764	1532	14-00228					RUNX1 WT
BA2477D	16-00157	AML	GSM4849888	2538	20-00002					RUNX1 WT
BA2482D	14-00125	AML	GSM4849932	1477	30-00810					RUNX1 WT
BA2488D	13-00226	AML	GSM4849971	928	13-00226					RUNX1 WT
BA2489D	14-00670	AML	GSM4849978	1787	14-00670					RUNX1 WT
BA2497D	14-00781	AML	GSM4850026	1847	14-00781					RUNX1 WT
BA2499D	14-00514	AML	GSM4849870	1696	14-00514	0.46087	stop_gained	RUNX1	p.R320*	RUNX1 Mut
BA2500D	16-01262	AML	GSM4849991	4303	20-00566					RUNX1 WT
BA2507D	16-01109	AML	GSM4850057	4235	20-00446					RUNX1 WT
BA2511D	14-00041	AML	GSM4849938	1434	14-00041					RUNX1 WT
BA2512D	15-00892	AML	GSM4849962	2421	20-00395					RUNX1 WT
BA2520D	15-00171	AML	GSM4850035	2002	15-00171	0.454545	stop_gained	RUNX1	p.R204*	RUNX1 Mut
BA2524D	14-00423	AML	GSM4850058	1644	14-00423					RUNX1 WT
BA2525D	13-00365	AML	GSM4849969	1171	13-00365					RUNX1 WT
BA2532D	15-00338	AML	GSM4849903	2094	15-00338					RUNX1 WT
BA2540D	14-00434	AML	GSM4849867	1648	14-00434					RUNX1 WT
BA2541D	14-00739	AML	GSM4850025	1820	14-00739					RUNX1 WT
BA2546D	13-00396	AML	GSM4849947	1187	13-00396					RUNX1 WT
BA2547D	16-00981	AML	GSM4849937	4083	20-00411					RUNX1 WT
BA2555D	14-00639	AML	GSM4849791	17	20-00176					RUNX1 WT
BA2559D	15-00610	AML	GSM4849999	2233	15-00610					RUNX1 WT
BA2563D	16-01121	AML	GSM4849944	4239	20-00447					RUNX1 WT
BA2570D	16-00699	AML	GSM4849957	3975	20-00268					RUNX1 WT
BA2575D	14-00798	AML	GSM4850029	1852	14-00798					RUNX1 WT
BA2577D	16-01097	AML	GSM4849795	2116	20-00552					RUNX1 WT
BA2583D	15-00075	AML	GSM4850032	1964	15-00075	0.806228	missense_variant	RUNX1	p.R162G	RUNX1 Mut
BA2588D	16-00344	AML	GSM4849892	2628	20-00010					RUNX1 WT
BA2590D	17-00064	AML	GSM4850046	4363	20-00474					RUNX1 WT
BA2594D	14-00135	AML	GSM4849862	1485	14-00135					RUNX1 WT
BA2603D	14-00092	AML	GSM4849928	1461	14-00092					RUNX1 WT
BA2614D	16-00880	AML	GSM4849963	4055	20-00408					RUNX1 WT
BA2620D	14-00832	AML	GSM4850031	1868	14-00832					RUNX1 WT
BA2621D	16-00115	AML	GSM4849995	2522	20-00187					RUNX1 WT
BA2629D	14-00901	AML	GSM4850030	1870	14-00901	0.5	frameshift_variant	RUNX1	p.R250Lfs*13	RUNX1 Mut
BA2631D	13-00658	AML	GSM4850039	1396	20-00161					RUNX1 WT
BA2636D	14-00021	AML	GSM4849975	1408	14-00021					RUNX1 WT
BA2639D	16-00001	AML	GSM4849925	2460	16-00001					RUNX1 WT
BA2643D	10-00136	AML	GSM4849760	174	10-00136					RUNX1 WT
BA2645D	13-00354	AML	GSM4849930	1163	13-00354					RUNX1 WT
BA2646D	16-00410	AML	GSM4849853	2678	20-00287					RUNX1 WT
BA2649D	13-00204	AML	GSM4849847	1088	13-00204					RUNX1 WT
BA2651D	14-00464	AML	GSM4849912	1664	14-00464					RUNX1 WT
BA2658D	15-00900	AML	GSM4849906	2420	20-00219					RUNX1 WT
BA2660D	15-00261	AML	GSM4849859	2052	15-00261	0.466667	frameshift_variant	RUNX1	p.R250Lfs*13	RUNX1 Mut
BA2661D	16-00026	AML	GSM4849885	2472	16-00026					RUNX1 WT
BA2662D	15-00872	AML	GSM4849899	2367	20-00124					RUNX1 WT
BA2667D	13-00186	AML	GSM4849997	1072	20-00128	0.321951	frameshift_variant	RUNX1	p.A142Gfs*4	RUNX1 Mut
BA2669D	16-00070	AML	GSM4849883	2497	16-00070					RUNX1 WT
BA2673D	10-00507	AML	GSM4849761	45	10-00507					RUNX1 WT
BA2675D	15-00556	AML	GSM4849863	2202	20-00148					RUNX1 WT
BA2697D	16-01191	AML	GSM4849948	4256	20-00557					RUNX1 WT
BA2704D	16-00867	AML	GSM4849961	4042	20-00401					RUNX1 WT
BA2708D	10-00792	AML	GSM4849788	163	10-00792					RUNX1 WT
BA2709D	15-00045	AML	GSM4849989	1925	15-00045					RUNX1 WT
BA2712D	13-00034	AML	GSM4849907	958	40-00093					RUNX1 WT
BA2714D	15-00276	AML	GSM4849765	2059	15-00276					RUNX1 WT
BA2718D	14-00787	AML	GSM4850028	1848	14-00787					RUNX1 WT
BA2721D	16-00731	AML	GSM4849984	3990	20-00377					RUNX1 WT
BA2724D	16-00078	AML	GSM4849943	2499	16-00078					RUNX1 WT
BA2744D	16-00109	AML	GSM4849949	2511	20-00185					RUNX1 WT
BA2746D	16-00303	AML	GSM4849770	2611	20-00021					RUNX1 WT
BA2747D	14-00141	AML	GSM4849874	1488	14-00141					RUNX1 WT
BA2748D	15-00377	AML	GSM4849766	2116	20-00145					RUNX1 WT
BA2762D	16-00271	AML	GSM4849889	2594	20-00006					RUNX1 WT
BA2775D	16-00003	AML	GSM4849880	2461	16-00003					RUNX1 WT
BA2776D	16-01225	AML	GSM4850006	4274	20-00467					RUNX1 WT
BA2777D	15-00148	AML	GSM4849996	1988	15-00148					RUNX1 WT
BA2778D	16-00815	AML	GSM4849929	4030	20-00294					RUNX1 WT
BA2789D	15-00051	AML	GSM4849986	1929	15-00051					RUNX1 WT
BA2791D	14-00831	AML	GSM4849982	1866	14-00831					RUNX1 WT
BA2803D	11-00295	AML	GSM4849789	45	11-00295					RUNX1 WT
BA2806D	15-00123	AML	GSM4850033	1969	15-00123					RUNX1 WT
BA2812D	14-00126	AML	GSM4849857	1451	14-00126					RUNX1 WT
BA2813D	16-00278	AML	GSM4849968	2597	20-00018					RUNX1 WT
BA2814D	13-00655	AML	GSM4850038	1394	20-00100					RUNX1 WT
BA2820D	16-00836	AML	GSM4849921	4039	20-00296					RUNX1 WT
BA2821D	16-00094	AML	GSM4849966	2501	16-00094					RUNX1 WT
BA2831D	12-00069	AML	GSM4849980	652	12-00069	0.345455	stop_gained	RUNX1	p.Q283*	RUNX1 Mut
BA2834D	14-00052	AML	GSM4849872	1438	14-00052					RUNX1 WT
BA2836D	15-00269	AML	GSM4849905	2053	15-00269					RUNX1 WT
BA2839D	15-00417	AML	GSM4849910	2135	15-00417	0.648276	stop_gained	RUNX1	p.E223*	RUNX1 Mut
BA2840D	16-00392	AML	GSM4849983	2664	20-00024					RUNX1 WT
BA2843D	14-00774	AML	GSM4849860	1843	14-00774					RUNX1 WT
BA2844D	15-00248	AML	GSM4849852	2033	15-00248					RUNX1 WT
BA2851D	15-00813	AML	GSM4849965	2339	15-00813					RUNX1 WT
BA2867D	15-00767	AML	GSM4849922	2311	15-00767	0.46	frameshift_variant	RUNX1	p.P383Afs*217	RUNX1 Mut
BA2868D	15-00471	AML	GSM4849926	2142	15-00471					RUNX1 WT
BA2872D	14-00712	AML	GSM4850024	1810	14-00712					RUNX1 WT
BA2879D	16-01094	AML	GSM4849794	2254	20-00561					RUNX1 WT
BA2882D	16-00547	AML	GSM4849985	2723	20-00264					RUNX1 WT
BA2885D	15-00990	AML	GSM4849878	2459	15-00990					RUNX1 WT
BA2889D	15-00742	AML	GSM4850056	2300	20-00217					RUNX1 WT
BA2893D	14-00658	AML	GSM4849981	1775	20-00155					RUNX1 WT
BA2894D	13-00535	AML	GSM4849915	1355	13-00535					RUNX1 WT
BA2901D	14-00559	AML	GSM4849873	1721	14-00559					RUNX1 WT
BA2909D	13-00245	AML	GSM4849848	1108	13-00245					RUNX1 WT
BA2914D	16-01254	AML	GSM4850018	4299	20-00469					RUNX1 WT
BA2916D	11-00090	AML	GSM4849994	211	11-00090					RUNX1 WT
BA2918D	12-00127	AML	GSM4849855	707	12-00127					RUNX1 WT
BA2928D	14-00447	AML	GSM4850021	1655	30-00812					RUNX1 WT
BA2944D	15-00763	AML	GSM4849923	2307	15-00763					RUNX1 WT
BA2951D	16-00818	AML	GSM4849960	4029	20-00398	0.666667	missense_variant	RUNX1	p.D198G	RUNX1 Mut
BA2952D	15-00296	AML	GSM4849927	2079	15-00296					RUNX1 WT
BA2955D	15-00693	AML	GSM4849964	2279	15-00693	0.4	frameshift_variant	RUNX1	p.P240Qfs*22	RUNX1 Mut
BA2956D	14-00193	AML	GSM4849895	1519	20-00174					RUNX1 WT
BA2960D	14-00335	AML	GSM4849868	1598	14-00335					RUNX1 WT
BA2962D	14-00578	AML	GSM4849876	1730	14-00578					RUNX1 WT
BA2967D	16-00595	AML	GSM4849977	2754	20-00230					RUNX1 WT
BA2970D	15-00383	AML	GSM4850054	2127	15-00383					RUNX1 WT
BA2971D	17-00094	AML	GSM4849924	4380	20-00571	0.47619	missense_variant	RUNX1	p.D198N	RUNX1 Mut
BA2972D	15-00786	AML	GSM4849993	2322	15-00786					RUNX1 WT
BA2976D	15-00650	AML	GSM4850010	2251	20-00214					RUNX1 WT
BA2978D	15-00807	AML	GSM4849931	2333	15-00807					RUNX1 WT
BA2982D	14-00329	AML	GSM4850023	1585	14-00329	0.355932	frameshift_variant	RUNX1	p.S100Lfs*39	RUNX1 Mut
BA2984D	16-01151	AML	GSM4850015	4248	20-00541					RUNX1 WT
BA2987D	16-01022	AML	GSM4849771	4201	20-00439					RUNX1 WT
BA2992D	14-00279	AML	GSM4849865	1558	14-00279					RUNX1 WT
BA2995D	13-00500	AML	GSM4850014	1248	13-00500	0.472924	missense_variant	RUNX1	p.R162G	RUNX1 Mut
BA3001D	16-00056	AML	GSM4849970	2490	16-00056					RUNX1 WT
BA3004D	15-00858	AML	GSM4850001	2362	15-00858					RUNX1 WT
BA3006D	13-00165	AML	GSM4850013	1060	13-00165					RUNX1 WT
BA3009D	16-00525	AML	GSM4849956	2715	20-00357					RUNX1 WT
BA3010D	15-00870	AML	GSM4849939	2364	15-00870	0.408907	stop_gained	RUNX1	p.R320*	RUNX1 Mut
BA3036D	17-00093	AML	GSM4850011	4379	20-00475					RUNX1 WT
BA3038D	13-00163	AML	GSM4849844	1058	20-00126					RUNX1 WT
BA3040D	16-00075	AML	GSM4849884	2498	16-00075					RUNX1 WT
BA3067D	16-00466	AML	GSM4850049	2685	20-00405					RUNX1 WT
BA3075D	16-01118	AML	GSM4849796	2611	20-00550					RUNX1 WT
BA3099D	17-00963	AML	GSM4849799	4201	40-00108					RUNX1 WT
BA3317D	17-00350	AML	GSM4849798	2059	40-00011					RUNX1 WT
	12-00023	AML	GSM4850004							NA
	12-00066	AML	GSM4850047							NA
	12-00211	AML	GSM4850012							NA
	12-00294	AML	GSM4849992							NA
	12-00301	AML	GSM4849854							NA
	12-00423	AML	GSM4850045							NA
	13-00028	AML	GSM4849946							NA
	13-00146	AML	GSM4849850							NA
	13-00255	AML	GSM4849914							NA
	13-00544	AML	GSM4849849							NA
	14-00817	AML	GSM4849898							NA
	14-00231	AML	GSM4849896							NA
	14-00546	AML	GSM4850002							NA
	15-00470	AML	GSM4849894							NA
	16-00120	AML	GSM4849900							NA
	16-01102	AML	GSM4850051							NA
		AML	GSM4849810							NA
		AML	GSM4849777							NA
		AML	GSM4849780							NA
	16-00474	AML	GSM4849856							NA
	16-00498	AML	GSM4849933							NA
		AML	GSM4849830							NA
	16-00524	AML	GSM4850009							NA
		AML	GSM4849836							NA
		AML	GSM4849803							NA
		AML	GSM4849807							NA
		AML	GSM4849809							NA
		AML	GSM4849817							NA
		AML	GSM4849811							NA
		AML	GSM4849773							NA
		AML	GSM4849826							NA
		AML	GSM4849779							NA
		AML	GSM5134148							NA
		AML	GSM4849784							NA
		AML	GSM4849827							NA
		AML	GSM5134142							NA
		AML	GSM4849834							NA
		AML	GSM5134140							NA
		AML	GSM4849839							NA
		AML	GSM4849800							NA
		AML	GSM4849801							NA
		AML	GSM4849802							NA
		AML	GSM4849819							NA
		AML	GSM4849804							NA
		AML	GSM4849805							NA
		AML	GSM4849806							NA
		AML	GSM4849814							NA
		AML	GSM4849808							NA
		AML	GSM5134147							NA
		AML	GSM4849783							NA
		AML	GSM4849818							NA
		AML	GSM4849772							NA
		AML	GSM4849822							NA
		AML	GSM4849774							NA
		AML	GSM4849775							NA
		AML	GSM4849776							NA
		AML	GSM4849825							NA
		AML	GSM4849778							NA
		AML	GSM5134146							NA
		AML	GSM4849833							NA
		AML	GSM4849781							NA
		AML	GSM4849782							NA
		AML	GSM5134151							NA
		AML	GSM4849785							NA
		AML	GSM4849786							NA
		AML	GSM4849828							NA
		AML	GSM4849829							NA
		AML	GSM5134141							NA
		AML	GSM4849831							NA
		AML	GSM4849832							NA
		AML	GSM4849813							NA
		AML	GSM5134143							NA
		AML	GSM4849835							NA
		AML	GSM5134152							NA
		AML	GSM4849837							NA
		AML	GSM4849838							NA
		AML	GSM4849840							NA
		AML	GSM4849841							NA
		AML	GSM4849816							NA
		AML	GSM5134150							NA
		AML	GSM4849821							NA
		AML	GSM4849812							NA
		AML	GSM5134144							NA
		AML	GSM5134138							NA
		AML	GSM4849815							NA
		AML	GSM4849824							NA
		AML	GSM4849820							NA
		AML	GSM5134149							NA
		AML	GSM4849823							NA
		AML	GSM5134139							NA
		AML	GSM5134137							NA
		AML	GSM5134145							NA
