# Supplementary material for: Genome-wide DNA methylation-analysis of blastic plasmacytoid dendritic cell neoplasm identifies distinct molecular features
Source: Leukemia. 2024 Apr 10;38(5):1086–98. doi: 10.1038/s41375-024-02240-8 (PMC11073989; doi:10.1038/s41375-024-02240-8)
Supplement: Supplementary file 6 — Supplementary Table 5 [file 41375_2024_2240_MOESM6_ESM.xlsx]

## Sheet: dat_export
Gene	Correlation_GeneBody	Correlation_Promoter	pValue_GeneBody	pValue_Promoter	Gene_Fig3c_Fig4a	TumorSuppressor_Oncogene
A1BG	-0.146966		0.335359		FALSE	FALSE
A1CF	0.342391	0.0742157	0.02132	0.628021	FALSE	FALSE
A2M	-0.225617	0.128943	0.136176	0.398574	FALSE	FALSE
A2ML1	0.232382	-0.331701	0.12451	0.0260179	FALSE	FALSE
A2MP1		-0.0143912		0.925246	FALSE	FALSE
A3GALT2	0.164193	0.0111676	0.281131	0.941958	FALSE	FALSE
A4GALT	-0.0193851	0.0435573	0.899422	0.776331	FALSE	FALSE
A4GNT	-0.156791	-0.0901964	0.303682	0.555705	FALSE	FALSE
AAAS	-0.0568469	-0.262856	0.710705	0.0810731	FALSE	FALSE
AACS	0.0399104	-0.10716	0.794635	0.483527	FALSE	FALSE
AADAC	0.0249285	-0.0291316	0.870877	0.849339	FALSE	FALSE
AADACL2	0.217414	-0.107614	0.151389	0.481663	FALSE	FALSE
AADACL2-AS1	-0.0174295	0.181827	0.909524	0.23193	FALSE	FALSE
AADACL3	0.0463016	0.0460096	0.762635	0.764089	FALSE	FALSE
AADACL4	-0.235192	-0.262227	0.119893	0.0818298	FALSE	FALSE
AADACP1	-0.203429		0.180145		FALSE	FALSE
AADAT	-0.0462886	-0.314189	0.7627	0.0355633	FALSE	FALSE
AAED1	0.232711	-0.195446	0.123964	0.198217	FALSE	FALSE
AAGAB	-0.0268361	0.0931054	0.861089	0.542977	FALSE	FALSE
AAK1	0.335675	-0.0118749	0.0241799	0.938289	FALSE	FALSE
AAMDC	0.028278	0.0102801	0.853705	0.946564	FALSE	FALSE
AAMP	0.344123		0.0206304		FALSE	FALSE
AANAT	-0.116786	0.0704525	0.444869	0.6456	FALSE	FALSE
AAR2	0.112936	0.222452	0.46012	0.141905	FALSE	FALSE
AARD		-0.0855028		0.576534	FALSE	FALSE
AARS	0.0240176	0.102933	0.875557	0.501038	FALSE	FALSE
AARS2	-0.173512	-0.105858	0.25434	0.488887	FALSE	FALSE
AARSD1	-0.0560069	0.0175242	0.714798	0.909034	FALSE	FALSE
AASDH		-0.43072		0.0031412	FALSE	FALSE
AASDHPPT	0.188037	0.0912874	0.2161	0.550915	FALSE	FALSE
AASS	0.326895	-0.101966	0.0283958	0.50509	FALSE	FALSE
AATBC	0.2514		0.0957413		FALSE	FALSE
AATF	0.174162	0.0671513	0.252538	0.661181	FALSE	FALSE
AATK	0.0323794		0.83277		FALSE	FALSE
AATK-AS1	-0.11239		0.462307		FALSE	FALSE
ABAT	0.0402827	0.368803	0.792761	0.0126683	FALSE	FALSE
ABCA1	0.291958	0.10979	0.0516507	0.472793	FALSE	FALSE
ABCA10	-0.0291568	0.0893743	0.84921	0.559328	FALSE	FALSE
ABCA11P	0.362021		0.0145377		FALSE	FALSE
ABCA12	0.186176	0.0500846	0.220762	0.743873	FALSE	FALSE
ABCA13	-0.0794749		0.603793		FALSE	FALSE
ABCA17P	0.130756	-0.278392	0.391921	0.0640608	FALSE	FALSE
ABCA2	0.0423075	-0.0994443	0.782591	0.515734	FALSE	FALSE
ABCA3	0.160659	0.167114	0.291758	0.272541	FALSE	FALSE
ABCA4	0.0237795	-0.25057	0.876781	0.0968783	FALSE	FALSE
ABCA5	-0.150291	-0.00925085	0.324415	0.951908	FALSE	FALSE
ABCA6	-0.226822	-0.0480955	0.13404	0.753721	FALSE	FALSE
ABCA7	0.0648	-0.0263713	0.672365	0.863472	FALSE	FALSE
ABCA8	0.160066	-0.240352	0.293566	0.111751	FALSE	FALSE
ABCA9	0.0311235	-0.122326	0.839169	0.423416	FALSE	FALSE
ABCA9-AS1	-0.108555		0.477816		FALSE	FALSE
ABCB1	0.224481	-0.203238	0.138212	0.180563	FALSE	FALSE
ABCB10	0.0591146	-0.00240199	0.699696	0.987506	FALSE	FALSE
ABCB11	-0.0948922	0.142532	0.535228	0.350299	FALSE	FALSE
ABCB4	0.30382	0.0195379	0.0424605	0.898633	FALSE	FALSE
ABCB5	0.00691425	0.339636	0.964046	0.0224566	FALSE	FALSE
ABCB6	0.212542	0.154911	0.160997	0.309592	FALSE	FALSE
ABCB8	0.0766286	-0.0469066	0.616855	0.759625	FALSE	FALSE
ABCB9	-0.0252156	0.0898136	0.869402	0.557391	FALSE	FALSE
ABCC1	-0.00708679	0.163874	0.963149	0.282082	FALSE	FALSE
ABCC10	-0.266035	0.221248	0.0773313	0.14413	FALSE	FALSE
ABCC11	-0.0329806	-0.148557	0.82971	0.330093	FALSE	FALSE
ABCC12	-0.0114331	-0.345789	0.940581	0.019985	FALSE	FALSE
ABCC13	-0.199957	-0.184166	0.187856	0.225877	FALSE	FALSE
ABCC2	-0.096165	0.080924	0.529742	0.597189	FALSE	FALSE
ABCC3	-0.0351387	0.0738814	0.818749	0.629575	FALSE	FALSE
ABCC4	0.236964	-0.167826	0.117048	0.270474	FALSE	FALSE
ABCC5	-0.0832157	0.0227003	0.586811	0.882333	FALSE	FALSE
ABCC6	0.101157		0.508491		FALSE	FALSE
ABCC6P1	0.106762	0.267851	0.485158	0.0752564	FALSE	FALSE
ABCC8	0.139248	0.0831822	0.361623	0.586962	FALSE	FALSE
ABCC9	0.181042		0.233986		FALSE	FALSE
ABCD2	-0.0518475	-0.107871	0.735179	0.480611	FALSE	FALSE
ABCD3	-0.107944	0.152258	0.480312	0.31805	FALSE	FALSE
ABCD4	-0.0440253	-0.14724	0.77399	0.334446	FALSE	FALSE
ABCE1	-0.148404	-0.0680232	0.330598	0.657052	FALSE	FALSE
ABCF1	-0.11481	0.0353465	0.452663	0.817695	FALSE	FALSE
ABCF2	0.0840054	-0.0406818	0.583253	0.790753	FALSE	FALSE
ABCF3	-0.00230385	-0.14616	0.988016	0.338042	FALSE	FALSE
ABCG1	0.099719	-0.0233479	0.51457	0.879001	FALSE	FALSE
ABCG2	0.101879	-0.299672	0.505455	0.0455091	FALSE	FALSE
ABCG4	-0.0918936	-0.00528255	0.548262	0.972527	FALSE	FALSE
ABCG5	-0.333284	0.0888494	0.0252723	0.561647	FALSE	FALSE
ABCG8	-0.125568	-0.0536304	0.41114	0.72642	FALSE	FALSE
ABHD1	0.0892223	-0.0395332	0.559999	0.796534	FALSE	FALSE
ABHD10	-0.113491	-0.0924273	0.457905	0.545931	FALSE	FALSE
ABHD11	-0.174526	0.152589	0.251533	0.316986	FALSE	FALSE
ABHD11-AS1		0.324178		0.0298175	FALSE	FALSE
ABHD12	-0.165964	-0.265921	0.275902	0.0774636	FALSE	FALSE
ABHD12B	-0.0584261	-0.532581	0.703032	0.000165896	FALSE	FALSE
ABHD13	-0.0721502	0.177348	0.637646	0.243827	FALSE	FALSE
ABHD14A	-0.193854	-0.0764666	0.201968	0.617603	FALSE	FALSE
ABHD14B	-0.355922	-0.0171605	0.0164143	0.910915	FALSE	FALSE
ABHD15	-0.392527	-0.405481	0.00765238	0.00572199	FALSE	FALSE
ABHD16A	-0.228477	-0.219513	0.131148	0.147383	FALSE	FALSE
ABHD17B	-0.1828	-0.145173	0.229398	0.341351	FALSE	FALSE
ABHD17C	-0.195613	0.10239	0.197826	0.503312	FALSE	FALSE
ABHD2	0.0360245	-0.301198	0.814259	0.0443676	FALSE	FALSE
ABHD3	0.0239074	-0.0925612	0.876124	0.545347	FALSE	FALSE
ABHD4	-0.122047	-0.125018	0.424483	0.413207	FALSE	FALSE
ABHD5	-0.0708834	0.0945896	0.643578	0.536537	FALSE	FALSE
ABHD6	0.230289	0.0100447	0.128036	0.947786	FALSE	FALSE
ABHD8	0.182649	0.0235427	0.229788	0.877999	FALSE	FALSE
ABI1	0.0825464	0.0525886	0.589833	0.731534	FALSE	FALSE
ABI2	0.0904841	0.132398	0.55444	0.385951	FALSE	FALSE
ABI3	-0.112985	-0.186554	0.459926	0.21981	FALSE	FALSE
ABI3BP	0.0765788	-0.149016	0.617085	0.328584	FALSE	FALSE
ABL1	-0.0498802	-0.189894	0.744883	0.211515	FALSE	FALSE
ABL2	0.189691	-0.0598827	0.212015	0.69598	FALSE	FALSE
ABLIM1	0.184571	0.237567	0.224839	0.116091	FALSE	FALSE
ABLIM2	0.0624641	0.00229192	0.683546	0.988078	FALSE	FALSE
ABLIM3	0.0587846	-0.465787	0.701294	0.00126196	FALSE	FALSE
ABO	-0.0808659	-0.246856	0.597454	0.102097	FALSE	FALSE
ABR	0.070929	-0.0797045	0.643364	0.602745	FALSE	FALSE
ABRA	-0.0818448	0.00374557	0.59301	0.980518	FALSE	FALSE
ABRACL		-0.278587		0.063867	FALSE	FALSE
ABT1	0.0873304	-0.125557	0.568382	0.411178	FALSE	FALSE
ABTB1	-0.00885084	-0.208587	0.953985	0.169117	FALSE	FALSE
ABTB2	-0.0627161	0.155599	0.682336	0.30742	FALSE	FALSE
ACAA1	0.0393264	0.0417856	0.797576	0.785209	FALSE	FALSE
ACAA2	-0.144554	0.119876	0.343435	0.432828	FALSE	FALSE
ACACA	0.20681	-0.0480741	0.172859	0.753827	FALSE	FALSE
ACACB	-0.129425	-0.0768876	0.3968	0.615662	FALSE	FALSE
ACAD10	0.00889681	-0.155684	0.953746	0.307152	FALSE	FALSE
ACAD11	-0.10429	0.0313493	0.495382	0.838017	FALSE	FALSE
ACAD8	0.233641		0.122425		FALSE	FALSE
ACAD9	-0.0593465	0.0557494	0.698573	0.716054	FALSE	FALSE
ACADL	0.104397	-0.0796217	0.494935	0.603123	FALSE	FALSE
ACADM	0.393317	0.127458	0.00752036	0.404076	FALSE	FALSE
ACADS	-0.0240478	-0.0368049	0.875402	0.810308	FALSE	FALSE
ACADSB	0.228031	-0.239132	0.131924	0.113637	FALSE	FALSE
ACADVL	-0.296621		0.0478631		FALSE	FALSE
ACAN	-0.0350851	-0.0281835	0.81902	0.854189	FALSE	FALSE
ACAP1	-0.17666	-0.0428356	0.245689	0.779944	FALSE	FALSE
ACAP2	0.0709074	-0.0820336	0.643465	0.592154	FALSE	FALSE
ACAP3	-0.033442	-0.222689	0.827364	0.14147	FALSE	FALSE
ACAT1	0.269229	-0.119857	0.0737106	0.432901	FALSE	FALSE
ACAT2	-0.00742782	-0.0456375	0.961377	0.765943	FALSE	FALSE
ACBD3	0.332046	0.247287	0.0258538	0.101481	FALSE	FALSE
ACBD4	0.0953304	-0.0763673	0.533336	0.618061	FALSE	FALSE
ACBD5	-0.0442973	-0.158617	0.772631	0.298014	FALSE	FALSE
ACBD6	0.0696577	-0.278782	0.649338	0.063674	FALSE	FALSE
ACBD7	-0.256405	0.102022	0.0890995	0.504855	FALSE	FALSE
ACCS	0.0257646	-0.0906251	0.866584	0.55382	FALSE	FALSE
ACCSL	-0.0197676	-0.00367718	0.897448	0.980874	FALSE	FALSE
ACD		-0.0717694		0.639427	FALSE	FALSE
ACE	-0.08758	0.128552	0.567273	0.400021	FALSE	FALSE
ACER1	-0.444208	-0.0696767	0.00223698	0.649249	FALSE	FALSE
ACER2	0.0347961	-0.0835099	0.820487	0.585484	FALSE	FALSE
ACER3	0.00315427	-0.0897388	0.983593	0.55772	FALSE	FALSE
ACHE	-0.123657	0.121789	0.41835	0.425468	FALSE	FALSE
ACIN1	-0.0663335	-0.247423	0.665062	0.101286	FALSE	FALSE
ACKR2		-0.0611523		0.689855	FALSE	FALSE
ACKR3		0.0665764		0.663909	FALSE	FALSE
ACKR4	0.0752627		0.623166		FALSE	FALSE
ACLY	0.03529	-0.0842595	0.817981	0.58211	FALSE	FALSE
ACMSD	0.0134712		0.930013		FALSE	FALSE
ACO1	-0.0631702	0.0364098	0.680159	0.812308	FALSE	FALSE
ACO2	0.20849	-0.157573	0.16932	0.301246	FALSE	FALSE
ACOT1		0.116498		0.445999	FALSE	FALSE
ACOT11	0.121693	-0.236077	0.425839	0.118465	FALSE	FALSE
ACOT12	0.26828		0.0747726		FALSE	FALSE
ACOT13	-0.24694	0.179489	0.101976	0.23809	FALSE	FALSE
ACOT2	-0.208975	0.16535	0.168306	0.27771	FALSE	FALSE
ACOT4	-0.155503	0.0800902	0.307723	0.600985	FALSE	FALSE
ACOT6		-0.0857355		0.575493	FALSE	FALSE
ACOT7	0.162059	-0.158016	0.287516	0.299872	FALSE	FALSE
ACOT8		-0.140019		0.358946	FALSE	FALSE
ACOX1	0.0662835	-0.216538	0.6653	0.153085	FALSE	FALSE
ACOX2	-0.0857575	0.122157	0.575395	0.424063	FALSE	FALSE
ACOX3	0.115352	0.00404773	0.450515	0.978947	FALSE	FALSE
ACOXL	0.321736	-0.0513223	0.0311459	0.737766	FALSE	FALSE
ACP1	-0.24622	0.0511486	0.103011	0.738622	FALSE	FALSE
ACP2	0.0897717	0.139802	0.557576	0.3597	FALSE	FALSE
ACP5	-0.258156	-0.13644	0.086862	0.371481	FALSE	FALSE
ACP6	0.0227444	-0.456422	0.882106	0.00162525	FALSE	FALSE
ACPP	0.1766	-0.230399	0.245852	0.127849	FALSE	FALSE
ACPT	-0.0666395	0.239709	0.663609	0.112743	FALSE	FALSE
ACR	0.103518	0.114472	0.498597	0.454001	FALSE	FALSE
ACRBP	-0.17546	-0.0358097	0.248964	0.815347	FALSE	FALSE
ACRV1	0.175866	-0.087183	0.247853	0.569037	FALSE	FALSE
ACSBG1	0.0101538	-0.00510179	0.94722	0.973467	FALSE	FALSE
ACSBG2	0.0525318	-0.0916019	0.731813	0.549538	FALSE	FALSE
ACSF2	0.147476	0.0374833	0.333664	0.806878	FALSE	FALSE
ACSF3	-0.116941	-0.120075	0.444261	0.432059	FALSE	FALSE
ACSL1	-0.129977	-0.235883	0.394772	0.118777	FALSE	FALSE
ACSL3	0.237026	0.012721	0.116949	0.933902	FALSE	FALSE
ACSL5	0.232744	-0.211071	0.123909	0.163982	FALSE	FALSE
ACSL6	0.208409	-0.14822	0.169489	0.331205	FALSE	FALSE
ACSM1	0.0257101	0.163811	0.866864	0.282268	FALSE	FALSE
ACSM2A	0.0620275		0.685643		FALSE	FALSE
ACSM2B	-0.0235851		0.877781		FALSE	FALSE
ACSM3	0.0504903	0.0578937	0.74187	0.705615	FALSE	FALSE
ACSM4		0.0617623		0.686918	FALSE	FALSE
ACSM5	-0.0760446	-0.0837895	0.61955	0.584225	FALSE	FALSE
ACSM6	0.187908	0.290255	0.216422	0.053093	FALSE	FALSE
ACSS1	0.101515	-0.208571	0.506988	0.16915	FALSE	FALSE
ACSS2	0.143946	0.033059	0.345491	0.829311	FALSE	FALSE
ACSS3	0.349975	-0.0647172	0.0184375	0.67276	FALSE	FALSE
ACTA1	-0.0879687	-0.0431299	0.565547	0.77847	FALSE	FALSE
ACTA2	0.00978535	0.331683	0.949132	0.0260265	FALSE	FALSE
ACTA2-AS1		0.0283089		0.853547	FALSE	FALSE
ACTB	0.146676	-0.00813269	0.336321	0.957715	FALSE	FALSE
ACTBL2	0.124901	-0.0656687	0.413646	0.668225	FALSE	FALSE
ACTC1	-0.213473	-0.219109	0.159128	0.148148	FALSE	FALSE
ACTG1	-0.107121	-0.162523	0.483686	0.286122	FALSE	FALSE
ACTG1P17	0.197253		0.19402		FALSE	FALSE
ACTG1P20	-0.223295		0.140361		FALSE	FALSE
ACTG2		-0.0168433		0.912555	FALSE	FALSE
ACTL6A	-0.000850811	0.189443	0.995574	0.212623	FALSE	FALSE
ACTL6B	0.37686	-0.0194407	0.0107178	0.899135	FALSE	FALSE
ACTL7A		-0.0763753		0.618024	FALSE	FALSE
ACTL7B		0.0971749		0.525408	FALSE	FALSE
ACTL8	-0.308192	0.0550478	0.0394299	0.719481	FALSE	FALSE
ACTN1	0.0674108	-0.00421477	0.659951	0.978078	FALSE	FALSE
ACTN1-AS1	0.0488146	-0.0307679	0.750156	0.840983	FALSE	FALSE
ACTN2	-0.107006	0.160653	0.484159	0.291776	FALSE	FALSE
ACTN3	-0.00381557	-0.157159	0.980154	0.302537	FALSE	FALSE
ACTN4	0.139995	0.00112796	0.35903	0.994133	FALSE	FALSE
ACTR10	-0.388722	-0.0676606	0.00831695	0.658767	FALSE	FALSE
ACTR1A	0.180053	-0.0690555	0.236593	0.652176	FALSE	FALSE
ACTR1B	0.0545255	0.136991	0.722035	0.369537	FALSE	FALSE
ACTR2	0.126749	-0.212186	0.406718	0.161715	FALSE	FALSE
ACTR3	0.0514304	-0.0738725	0.737234	0.629617	FALSE	FALSE
ACTR3B	-0.0574504	-0.0138709	0.707769	0.927942	FALSE	FALSE
ACTR3BP2		-0.084995		0.578809	FALSE	FALSE
ACTR3BP5		0.202122		0.18302	FALSE	FALSE
ACTR3C	0.390415	-0.114408	0.0080154	0.454257	FALSE	FALSE
ACTR5	0.187713	-0.179437	0.216907	0.238228	FALSE	FALSE
ACTR6	0.0352997	-0.0823452	0.817932	0.590744	FALSE	FALSE
ACTR8	0.0169321	0.398631	0.912096	0.00668214	FALSE	FALSE
ACTRT2		-0.131171		0.390406	FALSE	FALSE
ACVR1	0.232579	0.188296	0.124182	0.215457	FALSE	FALSE
ACVR1B	-0.301245	-0.294454	0.0443327	0.0495948	FALSE	FALSE
ACVR1C	-0.0388768	0.0367659	0.799843	0.810506	FALSE	FALSE
ACVR2A	0.0410887	0.103595	0.788709	0.498275	FALSE	FALSE
ACVR2B	0.0295605		0.847147		FALSE	FALSE
ACVRL1	-0.032741	0.0481561	0.830929	0.75342	FALSE	FALSE
ACY1	-0.0320263	-0.0154437	0.834568	0.919796	FALSE	FALSE
ACY3	0.272693	-0.21214	0.0699364	0.161809	FALSE	FALSE
ACYP1	-0.0337397	0.0243655	0.825851	0.873769	FALSE	FALSE
ACYP2	0.195574	-0.0647116	0.197918	0.672787	FALSE	FALSE
ADA	-0.0433173	-0.298323	0.777532	0.0465384	FALSE	FALSE
ADAD1	-0.00690556	-0.439499	0.964091	0.00252237	FALSE	FALSE
ADAD2	-0.180258	0.151447	0.23605	0.320664	FALSE	FALSE
ADAL	0.0053781	-0.0680874	0.97203	0.656748	FALSE	FALSE
ADAM10	0.188457	-0.2893	0.215058	0.0539155	FALSE	FALSE
ADAM11	-0.0308473	-0.245859	0.840578	0.103534	FALSE	FALSE
ADAM12	0.209536	-0.0715036	0.167142	0.640671	FALSE	FALSE
ADAM15	-0.152599	0.21811	0.316955	0.150052	FALSE	FALSE
ADAM17	-0.0151249	-0.024698	0.921447	0.872061	FALSE	FALSE
ADAM18	-0.214642	-0.0630996	0.156802	0.680497	FALSE	FALSE
ADAM19	0.0671475	-0.247112	0.661199	0.10173	FALSE	FALSE
ADAM2	-0.217322	0.134133	0.151567	0.379699	FALSE	FALSE
ADAM20P1	0.163293	-0.0065407	0.283814	0.965987	FALSE	FALSE
ADAM21		-0.0970988		0.525734	FALSE	FALSE
ADAM21P1		-0.174356		0.252001	FALSE	FALSE
ADAM22	0.0581749	0.0489638	0.70425	0.749417	FALSE	FALSE
ADAM23	0.0298662	-0.292483	0.845585	0.0512127	FALSE	FALSE
ADAM28	0.319469	0.0445888	0.0324223	0.771175	FALSE	FALSE
ADAM29	-0.0553844	-0.0288464	0.717836	0.850797	FALSE	FALSE
ADAM30		-0.0633482		0.679306	FALSE	FALSE
ADAM32	0.089529	-0.0155955	0.558645	0.919011	FALSE	FALSE
ADAM33	0.0558278	-0.0137401	0.715671	0.92862	FALSE	FALSE
ADAM3A	-0.354281		0.0169529		FALSE	FALSE
ADAM5	0.259938		0.0846303		FALSE	FALSE
ADAM7	-0.210163		0.165847		FALSE	FALSE
ADAM8	0.0589672	-0.0379477	0.700409	0.804532	FALSE	FALSE
ADAM9	0.151116	0.092137	0.321735	0.547198	FALSE	FALSE
ADAMDEC1	0.126179		0.408846		FALSE	FALSE
ADAMTS1	-0.0992424	0.0373076	0.516591	0.807766	FALSE	FALSE
ADAMTS10	-0.115758	-0.194311	0.448912	0.200886	FALSE	FALSE
ADAMTS12	0.17541	-0.342808	0.249101	0.0211521	FALSE	FALSE
ADAMTS13	-0.0404686		0.791826		FALSE	FALSE
ADAMTS14	0.142392	-0.150864	0.350777	0.322552	FALSE	FALSE
ADAMTS15	0.21615	0.0301421	0.153839	0.844177	FALSE	FALSE
ADAMTS16	-0.0653146	0.0193217	0.669911	0.899749	FALSE	FALSE
ADAMTS17	0.439421	-0.354079	0.00252736	0.0170201	FALSE	FALSE
ADAMTS18	0.111062	-0.343246	0.467646	0.0209772	FALSE	FALSE
ADAMTS19	-0.0630158	0.0550572	0.680899	0.719435	FALSE	FALSE
ADAMTS2	0.147677	-0.110602	0.332998	0.469503	FALSE	FALSE
ADAMTS20	-0.0576902	-0.00693483	0.706604	0.963939	FALSE	FALSE
ADAMTS3	0.374345	0.0660588	0.0112971	0.666368	FALSE	FALSE
ADAMTS4	-0.443035	-0.52285	0.00230527	0.000228952	FALSE	FALSE
ADAMTS5	0.121195	-0.219822	0.427749	0.1468	FALSE	FALSE
ADAMTS6	-0.118047	-0.06553	0.439932	0.668885	FALSE	FALSE
ADAMTS7	0.208313	-0.0174009	0.16969	0.909672	FALSE	FALSE
ADAMTS8	0.450183	0.139254	0.00191613	0.361603	FALSE	FALSE
ADAMTS9	-0.0291306	0.133695	0.849344	0.38127	FALSE	FALSE
ADAMTS9-AS1	-0.0412286		0.788006		FALSE	FALSE
ADAMTS9-AS2	0.0549177		0.720117		FALSE	FALSE
ADAMTSL1	0.444957	0.0778929	0.00219432	0.611039	FALSE	FALSE
ADAMTSL2	0.125648	-0.0264056	0.410836	0.863297	FALSE	FALSE
ADAMTSL3	0.0272339	-0.111983	0.859051	0.46394	FALSE	FALSE
ADAMTSL4	-0.040207	0.0170215	0.793142	0.911633	FALSE	FALSE
ADAMTSL4-AS1	-0.26851		0.0745138		FALSE	FALSE
ADAMTSL5	0.00079706	0.0579982	0.995854	0.705108	FALSE	FALSE
ADAP1	0.164793	0.0318548	0.279353	0.835442	FALSE	FALSE
ADAP2	0.114064	0.0269517	0.455622	0.860497	FALSE	FALSE
ADAR	-0.00640875	0.217986	0.966673	0.15029	FALSE	FALSE
ADARB1	0.0657909	0.10775	0.667643	0.481106	FALSE	FALSE
ADARB2	0.116148	-0.0734507	0.447376	0.631579	FALSE	FALSE
ADAT1	-0.197425	-0.150122	0.193622	0.324967	FALSE	FALSE
ADAT2	-0.145982	-0.0626141	0.338637	0.682826	FALSE	FALSE
ADAT3		-0.284869		0.0578689	FALSE	FALSE
ADCK1	-0.217251	0.0659364	0.151703	0.66695	FALSE	FALSE
ADCK2	0.295731	0.039133	0.0485681	0.798551	FALSE	FALSE
ADCK5	0.00594655	0.112737	0.969075	0.460918	FALSE	FALSE
ADCY1	0.0816541	0.00589537	0.593874	0.969341	FALSE	FALSE
ADCY10	-0.0985003	-0.0750749	0.519748	0.624036	FALSE	FALSE
ADCY10P1	0.182464		0.230271		FALSE	FALSE
ADCY2	0.0453663	0.0296724	0.767295	0.846575	FALSE	FALSE
ADCY3	0.0363057	-0.285577	0.812835	0.0572218	FALSE	FALSE
ADCY4	0.0207568	-0.288368	0.892345	0.0547283	FALSE	FALSE
ADCY5	-0.0913006	-0.196857	0.550857	0.194933	FALSE	FALSE
ADCY6	-0.0876856	-0.0450024	0.566803	0.76911	FALSE	FALSE
ADCY7	0.153296	-0.208171	0.314723	0.169988	FALSE	FALSE
ADCY8	-0.0210281	-0.146774	0.890947	0.335997	FALSE	FALSE
ADCY9	-0.0133525	-0.226156	0.930628	0.135218	FALSE	FALSE
ADCYAP1	-0.360835	-0.189513	0.0148877	0.212452	FALSE	FALSE
ADCYAP1R1	-0.111772	-0.00179581	0.464789	0.990659	FALSE	FALSE
ADD1	-0.0762508	0.0789225	0.618598	0.606319	FALSE	FALSE
ADD2	-0.0257979	0.0560446	0.866414	0.714614	FALSE	FALSE
ADD3	0.0372225	-0.0269713	0.808196	0.860396	FALSE	FALSE
ADD3-AS1	0.0735808	-0.00175632	0.630974	0.990864	FALSE	FALSE
ADGB	-0.00708595	-0.155258	0.963153	0.308496	FALSE	FALSE
ADGRA1	-0.128452	-0.42427	0.400389	0.00367736	FALSE	FALSE
ADGRA2	-0.0971405	-0.0512895	0.525556	0.737928	FALSE	FALSE
ADGRA3	0.415073		0.00458002		FALSE	FALSE
ADGRB1	0.00412727	-0.189245	0.978533	0.213112	FALSE	FALSE
ADGRB2	0.168935	-0.139298	0.267275	0.361451	FALSE	FALSE
ADGRB3	-0.103062		0.5005		FALSE	FALSE
ADGRD1	-0.153142	-0.0127932	0.315215	0.933527	FALSE	FALSE
ADGRE1	-0.0164877	-0.0402264	0.914394	0.793044	FALSE	FALSE
ADGRE2	0.0744487	-0.278571	0.62694	0.0638829	FALSE	FALSE
ADGRE3	0.0727149		0.635008		FALSE	FALSE
ADGRE4P	0.315692		0.0346445		FALSE	FALSE
ADGRE5	0.00530855	-0.13484	0.972392	0.37717	FALSE	FALSE
ADGRF1	0.0185373	-0.144311	0.903799	0.344256	FALSE	FALSE
ADGRF2	0.0572848	0.164262	0.708574	0.280926	FALSE	FALSE
ADGRF3	0.0317659		0.835894		FALSE	FALSE
ADGRF4	-0.281296	0.0961627	0.0612228	0.529752	FALSE	FALSE
ADGRF5	-0.00807031	0.104771	0.958039	0.493383	FALSE	FALSE
ADGRG1	0.130533	-0.0728668	0.392735	0.6343	FALSE	FALSE
ADGRG3	0.229795	0.0217521	0.128879	0.887216	FALSE	FALSE
ADGRG5	0.3006	-0.0331209	0.0448122	0.828996	FALSE	FALSE
ADGRG6	-0.182259	-0.398429	0.230803	0.00671237	FALSE	FALSE
ADGRG7	-0.0271468	0.131941	0.859497	0.387606	FALSE	FALSE
ADGRL1	0.196989	0.201302	0.194629	0.18484	FALSE	FALSE
ADGRL2	0.28061	-0.0477829	0.0618843	0.755272	FALSE	FALSE
ADGRL3	0.122746		0.421814		FALSE	FALSE
ADGRL3-AS1	0.08707		0.56954		FALSE	FALSE
ADGRL4	0.207433	-0.110446	0.17154	0.470133	FALSE	FALSE
ADGRV1	0.202544	0.00304644	0.182088	0.984154	FALSE	FALSE
ADH1B		0.114868		0.452431	FALSE	FALSE
ADH1C		0.0750241		0.624271	FALSE	FALSE
ADH4		-0.0221267		0.885287	FALSE	FALSE
ADH5	0.146383	-0.134731	0.337298	0.377559	FALSE	FALSE
ADH6	0.0771964	0.0218672	0.61424	0.886623	FALSE	FALSE
ADH7	-0.0650446	-0.253581	0.671198	0.0928013	FALSE	FALSE
ADHFE1	0.305937	-0.089739	0.0409705	0.557719	FALSE	FALSE
ADI1	0.0213873	-0.0241152	0.889095	0.875056	FALSE	FALSE
ADIG	0.26166	-0.100965	0.0825166	0.509304	FALSE	FALSE
ADIPOQ	-0.0864489	-0.0727145	0.572307	0.63501	FALSE	FALSE
ADIPOR1	0.200591	-0.0251485	0.18643	0.869747	FALSE	FALSE
ADIPOR2	0.123686	0.0752878	0.41824	0.62305	FALSE	FALSE
ADK	0.339463	-0.145198	0.0225298	0.341266	FALSE	FALSE
ADM	-0.380586	-0.220209	0.00990678	0.146072	FALSE	FALSE
ADM2	0.0138155	-0.120291	0.928229	0.431227	FALSE	FALSE
ADM5		-0.242904		0.107884	FALSE	FALSE
ADNP	-0.016958	0.0183731	0.911962	0.904648	FALSE	FALSE
ADNP2	0.369234	0.171451	0.0125569	0.260112	FALSE	FALSE
ADO	0.123922	-0.0917277	0.417348	0.548987	FALSE	FALSE
ADORA1	0.366845	-0.398572	0.0131858	0.00669095	FALSE	FALSE
ADORA2A	-0.151066	-0.0516913	0.321897	0.735948	FALSE	FALSE
ADORA2A-AS1	-0.0510865		0.738929		FALSE	FALSE
ADORA2B	0.169023	-0.160125	0.267024	0.293385	FALSE	FALSE
ADORA3	-0.191524		0.207548		FALSE	FALSE
ADPGK	-0.0547737	-0.146126	0.720821	0.338159	FALSE	FALSE
ADPGK-AS1	0.248548		0.0996941		FALSE	FALSE
ADPRH		0.0503431		0.742597	FALSE	FALSE
ADPRHL1	-0.461611	-0.41155	0.0014139	0.00497385	FALSE	FALSE
ADPRHL2	-0.101561	-0.0945559	0.506792	0.536682	FALSE	FALSE
ADRA1A	0.215003	-0.162407	0.156089	0.286469	FALSE	FALSE
ADRA1B	-0.110563	0.0580843	0.469663	0.70469	FALSE	FALSE
ADRA1D	0.0540554	-0.0435082	0.724337	0.776576	FALSE	FALSE
ADRA2A	0.165402	-0.16328	0.277555	0.283853	FALSE	FALSE
ADRA2B	-0.160331	-0.0821266	0.292758	0.591733	FALSE	FALSE
ADRA2C	-0.139905	0.0627981	0.35934	0.681943	FALSE	FALSE
ADRB1	-0.0481591	0.0264957	0.753405	0.862835	FALSE	FALSE
ADRB2		0.0494501		0.74701	FALSE	FALSE
ADRB3	0.0648463	-0.0356198	0.672144	0.816309	FALSE	FALSE
ADRM1	-0.0662471	-0.313753	0.665473	0.0358331	FALSE	FALSE
ADSL	0.225633	0.00119617	0.136147	0.993778	FALSE	FALSE
ADSS	0.02635	-0.183396	0.863582	0.227856	FALSE	FALSE
ADSSL1	0.0383764	0.0840022	0.802367	0.583268	FALSE	FALSE
ADTRP	0.330659	-0.0646823	0.026519	0.672927	FALSE	FALSE
AEBP1	0.331204	-0.143249	0.0262559	0.347855	FALSE	FALSE
AEBP2	-0.0114178	0.0160516	0.94066	0.91665	FALSE	FALSE
AEN	0.157391	0.233108	0.301814	0.123304	FALSE	FALSE
AES	0.176422	-0.0210878	0.246338	0.890639	FALSE	FALSE
AFAP1	0.0628364	-0.230566	0.681759	0.127565	FALSE	FALSE
AFAP1-AS1	0.19105		0.208697		FALSE	FALSE
AFAP1L1	0.108819	-0.0811654	0.476741	0.596092	FALSE	FALSE
AFAP1L2	-0.150492	0.0699232	0.32376	0.648089	FALSE	FALSE
AFF1	0.151057	-0.11002	0.321926	0.47186	FALSE	FALSE
AFF3	0.61437	0.0363183	7.1495e-06	0.812771	FALSE	FALSE
AFF4	-0.247027	0.046454	0.101852	0.761876	FALSE	FALSE
AFG3L1P	0.140375		0.357714		FALSE	FALSE
AFG3L2	-0.212695	-0.00741823	0.160689	0.961427	FALSE	FALSE
AFM	0.00663038	-0.00902225	0.965521	0.953095	FALSE	FALSE
AFMID	0.10702	0.184777	0.484099	0.224314	FALSE	FALSE
AFP	0.0245941	0.397987	0.872595	0.00677918	FALSE	FALSE
AFTPH	0.190673	-0.0980753	0.209614	0.521559	FALSE	FALSE
AGA	0.244553	-0.0325173	0.105439	0.832068	FALSE	FALSE
AGAP1	-0.0596101	-0.148391	0.697298	0.330642	FALSE	FALSE
AGAP2	0.125904	0.173552	0.409877	0.254229	FALSE	FALSE
AGAP3	-0.337497	0.192147	0.0233738	0.206047	FALSE	FALSE
AGAP4	-0.344447		0.0205035		FALSE	FALSE
AGAP5	-0.271219	-0.197439	0.0715232	0.19359	FALSE	FALSE
AGAP6		-0.0988736		0.518159	FALSE	FALSE
AGBL1	-0.220845	0.0509532	0.14488	0.739586	FALSE	FALSE
AGBL1-AS1	0.195238		0.198704		FALSE	FALSE
AGBL2	-0.137384	0.248645	0.36815	0.0995567	FALSE	FALSE
AGBL3		-0.0583896		0.703209	FALSE	FALSE
AGBL4	0.204525	-0.295176	0.177761	0.0490124	FALSE	FALSE
AGBL5	0.548048	-0.230881	9.73872e-05	0.127032	FALSE	FALSE
AGER	-0.109467	0.068378	0.474103	0.655374	FALSE	FALSE
AGFG1	0.00897576	-0.0460443	0.953336	0.763916	FALSE	FALSE
AGFG2	0.0283381	-0.0227446	0.853398	0.882105	FALSE	FALSE
AGGF1	0.0276372	-0.398876	0.856985	0.0066455	FALSE	FALSE
AGK	0.086809	-0.219171	0.570702	0.14803	FALSE	FALSE
AGL	-0.0143291	0.157318	0.925568	0.302041	FALSE	FALSE
AGMAT	0.0336156	-0.142393	0.826481	0.350773	FALSE	FALSE
AGMO	0.0119634		0.93783		FALSE	FALSE
AGO1	0.177468		0.243502		FALSE	FALSE
AGO2	-0.0799948		0.60142		FALSE	FALSE
AGO3	0.171743	-0.181328	0.259289	0.233234	FALSE	FALSE
AGO4	0.136466	0.0441813	0.371389	0.77321	FALSE	FALSE
AGPAT1	0.24692	0.155562	0.102005	0.307535	FALSE	FALSE
AGPAT2	-0.19512	0.206643	0.198981	0.173215	FALSE	FALSE
AGPAT3	0.156367	-0.0165298	0.30501	0.914176	FALSE	FALSE
AGPAT4	0.156728	0.0228344	0.303881	0.881643	FALSE	FALSE
AGPAT5	-0.0805418	-0.122219	0.598928	0.423823	FALSE	FALSE
AGPS	0.215881		0.154366		FALSE	FALSE
AGR2	-0.244184	0.24979	0.105982	0.0979565	FALSE	FALSE
AGR3	-0.205567	0.0743247	0.175513	0.627515	FALSE	FALSE
AGRN	0.05828	-0.0502654	0.70374	0.74298	FALSE	FALSE
AGRP	0.0155217	-0.140969	0.919393	0.355663	FALSE	FALSE
AGT	0.282464	-0.294877	0.0601091	0.0492523	FALSE	FALSE
AGTPBP1	0.0341085	0.00206953	0.823977	0.989235	FALSE	FALSE
AGTR1	0.208371	-0.104423	0.169568	0.49483	FALSE	FALSE
AGTRAP	0.043824	-0.159909	0.774997	0.294047	FALSE	FALSE
AGXT	0.128826	-0.176932	0.399008	0.244953	FALSE	FALSE
AGXT2	0.16213	0.0271631	0.287303	0.859414	FALSE	FALSE
AHCTF1	0.283549	-0.0452215	0.05909	0.768017	FALSE	FALSE
AHCY	0.14467	-0.0140357	0.343045	0.927088	FALSE	FALSE
AHCYL1	0.239421	-0.109317	0.113188	0.474711	FALSE	FALSE
AHCYL2	0.229726	-0.375375	0.128997	0.0110565	FALSE	FALSE
AHDC1	0.0663567	0.110313	0.664952	0.470675	FALSE	FALSE
AHI1	-0.275954	0.245265	0.0665247	0.104397	FALSE	FALSE
AHNAK	0.111633	-0.0874091	0.465349	0.568032	FALSE	FALSE
AHNAK2	0.263971	-0.0576678	0.0797449	0.706713	FALSE	FALSE
AHR	0.118185	0.0136871	0.439395	0.928894	FALSE	FALSE
AHRR	-0.156844		0.303519		FALSE	FALSE
AHSA1	-0.0676252	0.0121514	0.658935	0.936855	FALSE	FALSE
AHSA2	0.220647	-0.0353447	0.145251	0.817704	FALSE	FALSE
AHSG	0.113172	-0.164179	0.459177	0.281173	FALSE	FALSE
AHSP		-0.0977298		0.523035	FALSE	FALSE
AICDA	0.120611	0.189574	0.429992	0.212303	FALSE	FALSE
AIDA	0.0171915	-0.098858	0.910754	0.518225	FALSE	FALSE
AIF1	-0.27375	-0.163573	0.0688159	0.282977	FALSE	FALSE
AIF1L	-0.0721698	-0.0339893	0.637554	0.824582	FALSE	FALSE
AIFM2	-0.0258682	0.169104	0.866053	0.266791	FALSE	FALSE
AIFM3	-0.197906	0.0653508	0.192517	0.669739	FALSE	FALSE
AIG1	0.25286	-0.334765	0.0937653	0.0245907	FALSE	FALSE
AIM1	0.0127649	-0.199868	0.933674	0.188055	FALSE	FALSE
AIM1L	0.149394	0.122526	0.327346	0.422652	FALSE	FALSE
AIM2	0.302787	-0.0700396	0.0432039	0.647541	FALSE	FALSE
AIMP1	0.0242109	0.0105504	0.874564	0.945161	FALSE	FALSE
AIMP2	0.131819	0.0858116	0.388049	0.575153	FALSE	FALSE
AIP	0.0592351	-0.473512	0.699112	0.00101871	FALSE	FALSE
AIPL1	-0.104525	-0.233936	0.494404	0.121941	FALSE	FALSE
AIRE	0.0241821	-0.0977645	0.874712	0.522886	FALSE	FALSE
AIRN	-0.16197		0.287785		FALSE	FALSE
AJAP1	0.484758	-0.60647	0.000739153	1.0066e-05	FALSE	FALSE
AJUBA	-0.00212383	-0.0706822	0.988953	0.644522	FALSE	FALSE
AK1	0.159987	0.288537	0.293808	0.0545804	FALSE	FALSE
AK2	0.348201	-0.146442	0.0190804	0.337102	FALSE	FALSE
AK3	0.0289826	0.0423885	0.850101	0.782185	FALSE	FALSE
AK4	-0.00380003	-0.398465	0.980235	0.00670697	FALSE	FALSE
AK5	-4.13967e-05	0.154709	0.999785	0.31023	FALSE	FALSE
AK6	-0.0308139		0.840748		FALSE	FALSE
AK7	-0.0440698	0.0474425	0.773768	0.756962	FALSE	FALSE
AK8	0.03781	-0.048777	0.805227	0.750343	FALSE	FALSE
AK9	-0.13027	-0.0721043	0.3937	0.63786	FALSE	FALSE
AKAP1	-0.0184408	-0.0593677	0.904298	0.698471	FALSE	FALSE
AKAP10	-0.171632	0.0766822	0.259602	0.616608	FALSE	FALSE
AKAP11	0.121834	0.176744	0.425298	0.245462	FALSE	FALSE
AKAP12	0.131219	0.192739	0.390233	0.204625	FALSE	FALSE
AKAP13	0.0459707	0.294067	0.764283	0.0499089	FALSE	FALSE
AKAP3	-0.05857	-0.135477	0.702334	0.374899	FALSE	FALSE
AKAP5		0.0399511		0.79443	FALSE	FALSE
AKAP6	0.132471	0.0296857	0.385684	0.846508	FALSE	FALSE
AKAP7	-0.0234871	-0.000240634	0.878285	0.998748	FALSE	FALSE
AKAP8	-0.0545159	0.152612	0.722082	0.316912	FALSE	FALSE
AKAP8L	0.139409	-0.108142	0.361063	0.479503	FALSE	FALSE
AKAP9	0.189597	0.125518	0.212246	0.411324	FALSE	FALSE
AKIP1	-0.175736	0.110961	0.248207	0.468056	FALSE	FALSE
AKIRIN1	-0.177997	-0.0947472	0.242078	0.535855	FALSE	FALSE
AKIRIN2	-0.0109185	-0.149002	0.943251	0.328629	FALSE	FALSE
AKNA	-0.253733	0.057897	0.0925992	0.7056	FALSE	FALSE
AKNAD1	-0.328827	-0.0824551	0.0274189	0.590247	FALSE	FALSE
AKR1A1	-0.11602	-0.14355	0.447879	0.346833	FALSE	FALSE
AKR1B1	0.120101	0.0137044	0.431959	0.928805	FALSE	FALSE
AKR1B10	-0.0368189	0.0822409	0.810237	0.591215	FALSE	FALSE
AKR1B15	0.0446208	0.129813	0.771015	0.395374	FALSE	FALSE
AKR1C1	0.097539		0.52385		FALSE	FALSE
AKR1C2	0.274381	0.0574867	0.068153	0.707592	FALSE	FALSE
AKR1C3	0.11497	-0.0548216	0.452028	0.720586	FALSE	FALSE
AKR1C4	0.173969	0.176722	0.253072	0.245521	FALSE	FALSE
AKR1C6P		0.399833		0.00650413	FALSE	FALSE
AKR1C8P	0.141752		0.35297		FALSE	FALSE
AKR1D1	-0.0383093	0.348251	0.802706	0.0190624	FALSE	FALSE
AKR1E2	0.0471293	-0.344584	0.758518	0.0204501	FALSE	FALSE
AKR7A2	0.175625	0.0869554	0.248513	0.57005	FALSE	FALSE
AKR7A2P1	0.109737		0.473007		FALSE	FALSE
AKR7A3	-0.0787185	0.113596	0.607253	0.457489	FALSE	FALSE
AKR7L	0.24971	-0.0463214	0.0980684	0.762536	FALSE	FALSE
AKT1	-0.163152	0.0447871	0.284234	0.770185	FALSE	FALSE
AKT1S1	-0.0417081	-0.301319	0.785598	0.0442783	FALSE	FALSE
AKT2	-0.0917271	0.156323	0.54899	0.305147	FALSE	FALSE
AKT3	0.0799703	0.110302	0.601532	0.470718	FALSE	FALSE
AKTIP	0.264208	-0.137369	0.0794649	0.368204	FALSE	FALSE
ALAD	0.108531	0.137138	0.477916	0.369017	FALSE	FALSE
ALAS1	-0.107656	0.111722	0.481492	0.46499	FALSE	FALSE
ALB	0.166927	0.0266413	0.273087	0.862088	FALSE	FALSE
ALCAM	0.216807	-0.417818	0.152563	0.00429227	FALSE	FALSE
ALDH16A1	-0.123909	-0.065838	0.417396	0.667419	FALSE	FALSE
ALDH18A1	-0.120573	-0.112944	0.430141	0.460091	FALSE	FALSE
ALDH1A1	0.103041	-0.377627	0.500588	0.0105463	FALSE	FALSE
ALDH1A2	0.176801	-0.219278	0.245309	0.147828	FALSE	FALSE
ALDH1A3	-0.00423293	-0.13238	0.977984	0.386016	FALSE	FALSE
ALDH1B1	-0.0733998	-0.0277848	0.631816	0.85623	FALSE	FALSE
ALDH1L1	-0.0597777	-0.0576677	0.696488	0.706713	FALSE	FALSE
ALDH1L2	0.0287831	-0.120711	0.851121	0.429609	FALSE	FALSE
ALDH2	-0.0248482	-0.115881	0.871289	0.448427	FALSE	FALSE
ALDH3A1	-0.0395887	-0.042744	0.796255	0.780403	FALSE	FALSE
ALDH3A2	-0.0352485	0.255279	0.818192	0.0905619	FALSE	FALSE
ALDH3B1	0.26384	-0.0583025	0.0798998	0.703632	FALSE	FALSE
ALDH3B2	0.128777	0.193754	0.399188	0.202205	FALSE	FALSE
ALDH4A1	0.0417342	-0.217625	0.785467	0.150984	FALSE	FALSE
ALDH5A1	0.0639494	0.092487	0.676429	0.545671	FALSE	FALSE
ALDH6A1	-0.00042727		0.997777		FALSE	FALSE
ALDH7A1	0.0208792	-0.305328	0.891714	0.0413949	FALSE	FALSE
ALDH8A1	0.262649	0.00049659	0.0813211	0.997417	FALSE	FALSE
ALDH9A1	-0.0183671	-0.50263	0.904679	0.00043383	FALSE	FALSE
ALDOA	0.22599	-0.177612	0.135511	0.243115	FALSE	FALSE
ALDOB	0.0202076	0.0608617	0.895178	0.691255	FALSE	FALSE
ALDOC	-0.248489	0.00604339	0.0997768	0.968572	FALSE	FALSE
ALG1	-0.187406	0.187455	0.217674	0.217552	FALSE	FALSE
ALG10	0.206519	0.127842	0.173479	0.402651	FALSE	FALSE
ALG10B	0.110205	0.161465	0.471111	0.289312	FALSE	FALSE
ALG11	-0.101592	0.0731243	0.506664	0.6331	FALSE	FALSE
ALG12	0.0556874	-0.172054	0.716356	0.258413	FALSE	FALSE
ALG14	-0.0356022	0.151406	0.816398	0.320799	FALSE	FALSE
ALG1L		0.228466		0.131168	FALSE	FALSE
ALG1L2	-0.416243	-0.20599	0.00445531	0.174608	FALSE	FALSE
ALG1L9P	0.280054		0.0624244		FALSE	FALSE
ALG2	0.131035	0.280627	0.390904	0.0618671	FALSE	FALSE
ALG3	0.0666328	0.0267553	0.663641	0.861503	FALSE	FALSE
ALG5	-0.133067	0.0979227	0.383532	0.522211	FALSE	FALSE
ALG6	-0.103773	-0.137162	0.497533	0.368932	FALSE	FALSE
ALG8	-0.0980838	-0.13215	0.521523	0.386849	FALSE	FALSE
ALG9	0.0939469	-0.0812653	0.539321	0.595639	FALSE	FALSE
ALK	0.303075	-0.185107	0.0429957	0.223473	TRUE	TRUE
ALKBH1	-0.207539	0.0820609	0.171317	0.592031	FALSE	FALSE
ALKBH2	0.268829	0.00749207	0.0741571	0.961043	FALSE	FALSE
ALKBH3	0.19474	-0.388499	0.199874	0.00835736	FALSE	FALSE
ALKBH3-AS1	0.195504	-0.10609	0.198082	0.487927	FALSE	FALSE
ALKBH4	-0.0565084	0.160614	0.712353	0.291894	FALSE	FALSE
ALKBH5	0.172312	0.0123828	0.257689	0.935655	FALSE	FALSE
ALKBH6	-0.206176	-0.224352	0.17421	0.138444	FALSE	FALSE
ALKBH7	0.00521028	0.0319369	0.972902	0.835023	FALSE	FALSE
ALKBH8	-0.0261823	-0.0362209	0.864442	0.813264	FALSE	FALSE
ALLC	0.127092	-0.217125	0.405438	0.151947	FALSE	FALSE
ALMS1	0.192606	-0.146856	0.204945	0.335721	FALSE	FALSE
ALOX12	-0.117531	-0.00785136	0.441947	0.959176	FALSE	FALSE
ALOX12B	0.166429	-0.148817	0.27454	0.329239	FALSE	FALSE
ALOX12P2	0.0144794		0.92479		FALSE	FALSE
ALOX15	0.331432	0.0264075	0.0261467	0.863287	FALSE	FALSE
ALOX15B	0.200208	-0.10921	0.187289	0.475149	FALSE	FALSE
ALOX5	-0.0768754	0.0695224	0.615718	0.649975	FALSE	FALSE
ALOX5AP	-0.048172	0.173545	0.753341	0.254247	FALSE	FALSE
ALOXE3	0.135576	-0.0667468	0.374546	0.6631	FALSE	FALSE
ALPI	0.124514	-0.157545	0.415107	0.301333	FALSE	FALSE
ALPK1	0.233471	0.138075	0.122706	0.365722	FALSE	FALSE
ALPK2	0.000821864	-0.017056	0.995725	0.911455	FALSE	FALSE
ALPK3	0.193539	-0.0628134	0.202718	0.68187	FALSE	FALSE
ALPL	0.27116	0.166947	0.0715874	0.27303	FALSE	FALSE
ALPP	-0.164502	0.0144389	0.280216	0.924999	FALSE	FALSE
ALPPL2	-0.0990235	-0.253241	0.517521	0.0932548	FALSE	FALSE
ALS2	-0.0985178	0.0388284	0.519673	0.800087	FALSE	FALSE
ALS2CL	0.153528	0.0546762	0.313983	0.721298	FALSE	FALSE
ALS2CR11	0.156984	-0.0401143	0.303082	0.793609	FALSE	FALSE
ALS2CR12	0.284825	0.181048	0.0579093	0.233968	FALSE	FALSE
ALX1	0.0877088	-0.364647	0.566701	0.0137877	FALSE	FALSE
ALX3	0.0124199	0.149147	0.935463	0.328155	FALSE	FALSE
ALX4	-0.218639	0.0930072	0.149041	0.543404	FALSE	FALSE
ALYREF	0.0791273		0.605382		FALSE	FALSE
AMACR	-0.158972	0.0123644	0.29692	0.935751	FALSE	FALSE
AMBN		0.213282		0.159509	FALSE	FALSE
AMBP	0.151549	0.0183194	0.320335	0.904925	FALSE	FALSE
AMBRA1	-0.142226	0.126403	0.351345	0.408008	FALSE	FALSE
AMD1	0.0956191	-0.163187	0.532091	0.284132	FALSE	FALSE
AMDHD1	0.151621	-0.115525	0.320104	0.449833	FALSE	FALSE
AMDHD2	-0.10178	0.055847	0.505873	0.715578	FALSE	FALSE
AMER2	-0.0183121		0.904963		FALSE	FALSE
AMER3	0.0290847	-0.0960878	0.849579	0.530074	FALSE	FALSE
AMFR	-0.0771956	0.0219301	0.614244	0.886299	FALSE	FALSE
AMH	-0.0209969	-0.075817	0.891108	0.620602	FALSE	FALSE
AMHR2	-0.195597	-0.33008	0.197863	0.0268007	FALSE	FALSE
AMIGO1	-0.132865	0.0790881	0.384261	0.605561	FALSE	FALSE
AMIGO2	0.0474571	-0.113215	0.756889	0.459006	FALSE	FALSE
AMMECR1L	0.0884229	0.282985	0.563534	0.059618	FALSE	FALSE
AMN	-0.369	0.0735399	0.0126173	0.631164	FALSE	FALSE
AMN1	-0.238701	0.00164976	0.114309	0.991419	FALSE	FALSE
AMOTL1	0.185226	-0.274583	0.223169	0.0679427	FALSE	FALSE
AMOTL2	-0.264766	-0.0537523	0.0788086	0.725822	FALSE	FALSE
AMPD1		0.0117718		0.938824	FALSE	FALSE
AMPD2	-0.161796	0.103313	0.288312	0.499452	FALSE	FALSE
AMPD3	0.143865	0.117317	0.345764	0.442788	FALSE	FALSE
AMPH	-0.0846699	0.03863	0.580267	0.801088	FALSE	FALSE
AMT	0.200781		0.186005		FALSE	FALSE
AMTN	0.124949		0.413465		FALSE	FALSE
AMY1B		0.0530743		0.729149	FALSE	FALSE
AMY2A	0.101165	0.054466	0.50846	0.722326	FALSE	FALSE
AMY2B		-0.065023		0.671301	FALSE	FALSE
AMZ1	-0.0696814	-0.237734	0.649227	0.115827	FALSE	FALSE
AMZ2	0.340755	-0.0981036	0.0219889	0.521439	FALSE	FALSE
AMZ2P1	-0.0905729		0.55405		FALSE	FALSE
ANAPC1	-0.232775	-0.157118	0.123856	0.302663	FALSE	FALSE
ANAPC10	-0.0305263	0.0882808	0.842216	0.564163	FALSE	FALSE
ANAPC11	-0.0509429	-0.0278087	0.739637	0.856107	FALSE	FALSE
ANAPC13	0.0220986	0.19001	0.885431	0.211231	FALSE	FALSE
ANAPC15		0.0159335		0.917262	FALSE	FALSE
ANAPC16	-0.075991		0.619798		FALSE	FALSE
ANAPC2	-0.102732	0.172092	0.50188	0.258308	FALSE	FALSE
ANAPC4	0.0267914	0.168387	0.861318	0.268854	FALSE	FALSE
ANAPC5	-0.0176553	-0.401438	0.908357	0.00627302	FALSE	FALSE
ANAPC7	0.125059	-0.19224	0.413053	0.205822	FALSE	FALSE
ANG		-0.278472		0.0639818	FALSE	FALSE
ANGEL1	0.157492	0.405259	0.3015	0.00575105	FALSE	FALSE
ANGEL2	-0.276326	0.0837329	0.0661443	0.58448	FALSE	FALSE
ANGPT1	0.425527	-0.0130345	0.00356699	0.932276	FALSE	FALSE
ANGPT2	0.376972		0.0106925		FALSE	FALSE
ANGPT4	0.255086	0.362526	0.0908144	0.0143907	FALSE	FALSE
ANGPTL1	-0.0942768		0.537891		FALSE	FALSE
ANGPTL2	0.28647		0.0564144		FALSE	FALSE
ANGPTL4	-0.0601395	-0.0962437	0.69474	0.529403	FALSE	FALSE
ANGPTL5	0.114598	-0.454744	0.453504	0.00169935	FALSE	FALSE
ANGPTL6	-0.224477	-0.138783	0.138219	0.363247	FALSE	FALSE
ANGPTL7	0.325715		0.029006		FALSE	FALSE
ANK1	-0.0181793	-0.155611	0.905649	0.307383	FALSE	FALSE
ANK2	0.0790948	-0.126577	0.60553	0.407358	FALSE	FALSE
ANK3	0.0377175	0.0239299	0.805695	0.876008	FALSE	FALSE
ANKAR	-0.0774782	-0.019093	0.612944	0.90093	FALSE	FALSE
ANKDD1A	0.0133873	0.168518	0.930448	0.268475	FALSE	FALSE
ANKDD1B	0.292621	0.0205835	0.0510983	0.893239	FALSE	FALSE
ANKFN1	0.109785	-0.0605052	0.472814	0.692975	FALSE	FALSE
ANKFY1	0.0493372	0.0252519	0.747569	0.869216	FALSE	FALSE
ANKH	0.00567821	-0.120287	0.97047	0.431244	FALSE	FALSE
ANKHD1	-0.183073	0.0157365	0.22869	0.918281	FALSE	FALSE
ANKIB1	0.0296337	0.239814	0.846773	0.11258	FALSE	FALSE
ANKK1	-0.0701223	0.0162887	0.647152	0.915424	FALSE	FALSE
ANKLE1	-0.218631	-0.0736154	0.149056	0.630812	FALSE	FALSE
ANKLE2	-0.0307201	-0.0444176	0.841226	0.77203	FALSE	FALSE
ANKMY1	0.0763882	0.16767	0.617964	0.270928	FALSE	FALSE
ANKMY2	0.147247		0.334424		FALSE	FALSE
ANKRA2	0.144139	-0.212741	0.344838	0.160596	FALSE	FALSE
ANKRD1	-0.0882961	0.179531	0.564095	0.237977	FALSE	FALSE
ANKRD10	0.196054	-0.15652	0.196798	0.304529	FALSE	FALSE
ANKRD11	0.00156538	0.186333	0.991857	0.220366	FALSE	FALSE
ANKRD12	-0.0418748	-0.135216	0.784761	0.375828	FALSE	FALSE
ANKRD13A	-0.0753109	-0.0215944	0.622943	0.888028	FALSE	FALSE
ANKRD13B	-0.0414418	0.237287	0.786935	0.116535	FALSE	FALSE
ANKRD13C	0.142383	-0.15093	0.35081	0.322338	FALSE	FALSE
ANKRD13D	0.424448	0.0181256	0.00366151	0.905926	FALSE	FALSE
ANKRD16	-0.0479155	-0.0866893	0.754614	0.571235	FALSE	FALSE
ANKRD17	0.0398876	0.0764512	0.79475	0.617674	FALSE	FALSE
ANKRD18A	-0.0212567	-0.2131	0.889769	0.159874	FALSE	FALSE
ANKRD18B	0.43384	0.114297	0.00290748	0.454697	FALSE	FALSE
ANKRD18DP	0.109211		0.475144		FALSE	FALSE
ANKRD19P	-0.134935	0.0122026	0.376831	0.936589	FALSE	FALSE
ANKRD2	-0.0233324	-0.355913	0.879081	0.0164172	FALSE	FALSE
ANKRD20A1		-0.0562463		0.71363	FALSE	FALSE
ANKRD20A11P	0.0268412		0.861063		FALSE	FALSE
ANKRD20A19P	-0.0928777		0.543968		FALSE	FALSE
ANKRD20A2		-0.222761		0.141338	FALSE	FALSE
ANKRD20A3	-0.164411	-0.0955955	0.280485	0.532193	FALSE	FALSE
ANKRD20A5P	-0.092554	-0.183155	0.545379	0.22848	FALSE	FALSE
ANKRD20A8P	0.16315		0.28424		FALSE	FALSE
ANKRD20A9P	-0.0714792		0.640785		FALSE	FALSE
ANKRD22	0.072269	0.107686	0.63709	0.481369	FALSE	FALSE
ANKRD23	-0.117454	0.0644805	0.442252	0.673891	FALSE	FALSE
ANKRD24	-0.211108	-0.0158348	0.163908	0.917772	FALSE	FALSE
ANKRD26	-0.0457957	0.210758	0.765155	0.164623	FALSE	FALSE
ANKRD26P1	-0.250638	-0.408318	0.096785	0.00536084	FALSE	FALSE
ANKRD26P3	0.336775		0.0236904		FALSE	FALSE
ANKRD27	-0.051819	-0.146541	0.73532	0.336771	FALSE	FALSE
ANKRD28	-0.274419	0.0656065	0.0681134	0.668521	FALSE	FALSE
ANKRD29	-0.00353222	0.0998752	0.981628	0.513908	FALSE	FALSE
ANKRD30A	0.121144	-0.307257	0.427943	0.0400626	FALSE	FALSE
ANKRD30B	-0.00327768	-0.376796	0.982952	0.0107323	FALSE	FALSE
ANKRD30BL	-0.0600487		0.695178		FALSE	FALSE
ANKRD30BP3	0.165312		0.27782		FALSE	FALSE
ANKRD31	0.111289	0.043811	0.466731	0.775062	FALSE	FALSE
ANKRD33	-0.0463963	-0.143692	0.762164	0.34635	FALSE	FALSE
ANKRD33B	-0.114225	0.0389136	0.454982	0.799657	FALSE	FALSE
ANKRD34A	0.113675	-0.122568	0.457173	0.422493	FALSE	FALSE
ANKRD34B		-0.249372		0.0985386	FALSE	FALSE
ANKRD34C	-0.186512	-0.202376	0.219915	0.182459	FALSE	FALSE
ANKRD34C-AS1	-0.180413	-0.0773303	0.235642	0.613624	FALSE	FALSE
ANKRD35	0.0225756	-0.178581	0.882975	0.240511	FALSE	FALSE
ANKRD36	-0.125135		0.412764		FALSE	FALSE
ANKRD36B	-0.155482	0.0250143	0.307787	0.870436	FALSE	FALSE
ANKRD36BP2		0.052071		0.734079	FALSE	FALSE
ANKRD36C	-0.291742		0.0518316		FALSE	FALSE
ANKRD37	-0.0734681	-0.160792	0.631498	0.291354	FALSE	FALSE
ANKRD39	0.0341137	-0.00884034	0.823951	0.954039	FALSE	FALSE
ANKRD40	-0.127303	-0.172162	0.404651	0.25811	FALSE	FALSE
ANKRD42	0.0462962	0.0699748	0.762662	0.647846	FALSE	FALSE
ANKRD44	-0.0655418	-0.560122	0.668829	6.30761e-05	FALSE	FALSE
ANKRD44-IT1	0.0919649		0.54795		FALSE	FALSE
ANKRD45	-0.103337	0.0917652	0.499352	0.548823	FALSE	FALSE
ANKRD46	0.0450947	-0.171851	0.76865	0.258985	FALSE	FALSE
ANKRD49	-0.132569	-0.0604573	0.385331	0.693205	FALSE	FALSE
ANKRD50	0.172265	-0.0928763	0.257821	0.543974	FALSE	FALSE
ANKRD52	0.0417675	0.0445626	0.785299	0.771306	FALSE	FALSE
ANKRD53	0.134298	-0.0881568	0.379108	0.564713	FALSE	FALSE
ANKRD54	-0.158731	-0.18377	0.297664	0.226894	FALSE	FALSE
ANKRD55	-0.331471	-0.0698526	0.0261282	0.648421	FALSE	FALSE
ANKRD6	-0.0998844	0.168273	0.513869	0.269184	FALSE	FALSE
ANKRD61	-0.135592		0.374488		FALSE	FALSE
ANKRD62	-0.0440243	-0.0548646	0.773995	0.720376	FALSE	FALSE
ANKRD63		-0.091138		0.55157	FALSE	FALSE
ANKRD65	-0.213162	-0.212418	0.159749	0.161246	FALSE	FALSE
ANKRD66	0.158611	0.181397	0.298035	0.233053	FALSE	FALSE
ANKRD7		0.245038		0.104728	FALSE	FALSE
ANKRD9	-0.121862	-0.142544	0.425189	0.350259	FALSE	FALSE
ANKS1A	0.0626991	-0.140256	0.682418	0.358126	FALSE	FALSE
ANKS1B	-0.0935482	-0.187867	0.541051	0.216524	FALSE	FALSE
ANKS3	0.0377187	-0.12277	0.805689	0.421721	FALSE	FALSE
ANKS4B		0.330622		0.0265371	FALSE	FALSE
ANKS6	0.180038	-0.208453	0.236632	0.169396	FALSE	FALSE
ANKUB1	0.0345203		0.821886		FALSE	FALSE
ANKZF1	0.178048	-0.0519912	0.241941	0.734472	FALSE	FALSE
ANLN	-0.227957	-0.0427501	0.132053	0.780372	FALSE	FALSE
ANO1	0.07369	-0.278812	0.630465	0.0636444	FALSE	FALSE
ANO1-AS2	-0.0233436	0.0674785	0.879023	0.65963	FALSE	FALSE
ANO10	-0.0258519	0.0307677	0.866137	0.840984	FALSE	FALSE
ANO2	-0.0718868		0.638877		FALSE	FALSE
ANO3	-0.0964043	-0.0766253	0.528713	0.616871	FALSE	FALSE
ANO4	0.304724	0.101618	0.0418187	0.506555	FALSE	FALSE
ANO5	-0.0497732	-0.310426	0.745412	0.0379511	FALSE	FALSE
ANO6	0.329415	-0.243175	0.0271272	0.107479	FALSE	FALSE
ANO7	-0.014831	-0.192648	0.922969	0.204844	FALSE	FALSE
ANO8	0.00643788	-0.0270891	0.966521	0.859793	FALSE	FALSE
ANO9	0.0530666	-0.204749	0.729186	0.177276	FALSE	FALSE
ANP32A	-0.0079994	-0.181508	0.958407	0.232762	FALSE	FALSE
ANP32B	0.216696	-0.0793172	0.152778	0.604514	FALSE	FALSE
ANP32C		0.276124		0.0663507	FALSE	FALSE
ANP32E	0.072523	-0.00249353	0.635904	0.98703	FALSE	FALSE
ANPEP	-0.27489	-0.142872	0.067623	0.34914	FALSE	FALSE
ANTXR1	0.00694528	0.00512782	0.963884	0.973331	FALSE	FALSE
ANTXR2	0.238602	-0.315212	0.114464	0.0349357	FALSE	FALSE
ANTXRL	0.290463	0.196641	0.0529149	0.195435	FALSE	FALSE
ANTXRLP1	0.14726	-0.0285331	0.33438	0.8524	FALSE	FALSE
ANXA1	-0.117936	0.109112	0.440366	0.475546	FALSE	FALSE
ANXA10	0.0669203		0.662276		FALSE	FALSE
ANXA11	0.20869	-0.108245	0.168902	0.479082	FALSE	FALSE
ANXA13	0.0499827		0.744377		FALSE	FALSE
ANXA2	0.356305	-0.0195302	0.0162906	0.898673	FALSE	FALSE
ANXA2P2	0.173486		0.254412		FALSE	FALSE
ANXA3	-0.0439659	-0.0857634	0.774287	0.575368	FALSE	FALSE
ANXA4	0.0361855	-0.198136	0.813443	0.19199	FALSE	FALSE
ANXA5	0.306586	-0.100307	0.0405218	0.51208	FALSE	FALSE
ANXA6	-0.0133926	-0.200637	0.93042	0.186326	FALSE	FALSE
ANXA7	-0.0725129	-0.146103	0.635951	0.338233	FALSE	FALSE
ANXA8L1	-0.168322	-0.039772	0.269042	0.795331	FALSE	FALSE
ANXA9	-0.0768927	-0.327615	0.615639	0.0280285	FALSE	FALSE
AOAH	0.0300219	0.160923	0.84479	0.290956	FALSE	FALSE
AOC1	-0.0158282	0.0473943	0.917807	0.757202	FALSE	FALSE
AOC2	0.0288635	0.0375693	0.85071	0.806443	FALSE	FALSE
AOC3	-0.089373	0.0461779	0.559334	0.763251	FALSE	FALSE
AOC4P	-0.138685		0.363589		FALSE	FALSE
AOX1	-0.16777	-0.25531	0.270638	0.090521	FALSE	FALSE
AOX2P	0.370564	0.220181	0.0122179	0.146125	FALSE	FALSE
AP1AR	0.127594	-0.262301	0.403569	0.0817404	FALSE	FALSE
AP1B1	-0.126577	0.0714989	0.407359	0.640693	FALSE	FALSE
AP1B1P1	0.0244313	0.00205776	0.873431	0.989296	FALSE	FALSE
AP1G1	0.00443811	-0.270504	0.976917	0.0723029	FALSE	FALSE
AP1G2	0.0115366	-0.115956	0.940044	0.448131	FALSE	FALSE
AP1M1	0.140642	0.0178677	0.356791	0.907259	FALSE	FALSE
AP1M2	-0.132546	-0.156746	0.385413	0.303822	FALSE	FALSE
AP1S1	0.175324	0.127769	0.249337	0.402921	FALSE	FALSE
AP1S3	0.262979	-0.0845956	0.0809254	0.580601	FALSE	FALSE
AP2A1	0.0407892	-0.10195	0.790214	0.505159	FALSE	FALSE
AP2A2	0.0235074	-0.0264059	0.878181	0.863295	FALSE	FALSE
AP2B1	0.289996	-0.0627027	0.0533153	0.682401	FALSE	FALSE
AP2M1	0.00753846	-0.117968	0.960802	0.440242	FALSE	FALSE
AP2S1	-0.0229333	-0.377346	0.881134	0.010609	FALSE	FALSE
AP3B1	0.306456	-0.124573	0.0406118	0.414883	FALSE	FALSE
AP3B2	0.143941	-0.265521	0.345509	0.0779276	FALSE	FALSE
AP3D1	0.0404542	-0.20207	0.791898	0.183135	FALSE	FALSE
AP3M1	-0.0476073	-0.348595	0.756144	0.0189362	FALSE	FALSE
AP3M2	-0.00571964	-0.0500251	0.970255	0.744167	FALSE	FALSE
AP3S1	0.287889	0.00232042	0.05515	0.98793	FALSE	FALSE
AP3S2	0.206885	0.0511782	0.1727	0.738476	FALSE	FALSE
AP4B1	-0.0303485	0.132593	0.843123	0.385244	FALSE	FALSE
AP4E1	0.0538398	-0.00263173	0.725393	0.986311	FALSE	FALSE
AP4M1	-0.158178	-0.106531	0.29937	0.486112	FALSE	FALSE
AP4S1	0.0889692	-0.217331	0.561117	0.151549	FALSE	FALSE
AP5B1	0.121986	-0.0600651	0.424714	0.695099	FALSE	FALSE
AP5M1	-0.11985		0.432931		FALSE	FALSE
AP5Z1	0.0252181	0.066132	0.86939	0.66602	FALSE	FALSE
APAF1	-0.0844397	-0.152086	0.581301	0.318604	FALSE	FALSE
APBA1	0.12204	0.141339	0.424507	0.35439	FALSE	FALSE
APBA2	0.0294143	0.31039	0.847894	0.0379748	FALSE	FALSE
APBA3	0.00153853		0.991997		FALSE	FALSE
APBB1	0.0599086	-0.100008	0.695855	0.513345	FALSE	FALSE
APBB1IP	0.278127	-0.197007	0.0643254	0.194588	FALSE	FALSE
APBB2	0.0768837	0.334504	0.61568	0.0247096	FALSE	FALSE
APBB3	-0.280932	-0.0952114	0.0615723	0.53385	FALSE	FALSE
APC	-0.190345	0.164492	0.210414	0.280243	FALSE	FALSE
APC2	-0.157286	0.171935	0.30214	0.258748	FALSE	FALSE
APCDD1	0.00598246	0.126376	0.968888	0.40811	FALSE	FALSE
APCDD1L	0.0557403	-0.0373066	0.716098	0.807771	FALSE	FALSE
APCDD1L-AS1	0.159447		0.29546		FALSE	FALSE
APEH	-0.0882802	-0.152224	0.564166	0.31816	FALSE	FALSE
APELA	-0.0388469		0.799993		FALSE	FALSE
APEX1	0.213505	-0.287433	0.159063	0.0555536	FALSE	FALSE
APH1A	0.052857	-0.243119	0.730215	0.107562	FALSE	FALSE
APH1B	0.0937773	-0.247045	0.540056	0.101826	FALSE	FALSE
API5	-0.0907231	-0.0457275	0.55339	0.765495	FALSE	FALSE
APIP	0.0555233		0.717158		FALSE	FALSE
APITD1	0.0559014	0.0293845	0.715312	0.848046	FALSE	FALSE
APLF	0.258329	-0.0311135	0.0866427	0.83922	FALSE	FALSE
APLNR	0.149131	0.0774701	0.328206	0.612981	FALSE	FALSE
APLP1	-0.102026	-0.318852	0.504837	0.0327771	FALSE	FALSE
APLP2	-0.0114642	0.167693	0.940419	0.27086	FALSE	FALSE
APMAP	-0.00919326	-0.0255227	0.952207	0.867826	FALSE	FALSE
APOA1	-0.0242816	-0.0399682	0.874201	0.794344	FALSE	FALSE
APOA1-AS	-8.70148e-05		0.999547		FALSE	FALSE
APOA2		0.129602		0.39615	FALSE	FALSE
APOA4	-0.150568	-0.176191	0.323513	0.246966	FALSE	FALSE
APOA5	0.0986396	-0.235208	0.519155	0.119867	FALSE	FALSE
APOB	0.0139121	0.0239511	0.927728	0.875899	FALSE	FALSE
APOBEC1		0.0352803		0.81803	FALSE	FALSE
APOBEC2	-0.036609	-0.225909	0.8113	0.135656	FALSE	FALSE
APOBEC3A	-0.0268131	-0.0505665	0.861207	0.741494	FALSE	FALSE
APOBEC3B		-0.11331		0.458628	FALSE	FALSE
APOBEC3C		0.00986865		0.9487	FALSE	FALSE
APOBEC3D	0.18616	0.03191	0.220804	0.83516	FALSE	FALSE
APOBEC3F	0.0103574	-0.0186565	0.946163	0.903184	FALSE	FALSE
APOBEC3G	0.0214532	0.153226	0.888756	0.314947	FALSE	FALSE
APOBEC3H	-0.0367227	0.0290031	0.810724	0.849996	FALSE	FALSE
APOBEC4		-0.0110748		0.94244	FALSE	FALSE
APOBR	-0.064044		0.675976		FALSE	FALSE
APOC1	-0.136637	0.0128252	0.370784	0.933361	FALSE	FALSE
APOC1P1		-0.0461232		0.763523	FALSE	FALSE
APOC2	-0.0578922	-0.278051	0.705623	0.0644018	FALSE	FALSE
APOC4		0.149546		0.326847	FALSE	FALSE
APOD	0.0473426	-0.022207	0.757458	0.884873	FALSE	FALSE
APOE	-0.112306	0.0540702	0.462645	0.724264	FALSE	FALSE
APOF	0.0609291	0.0330388	0.69093	0.829414	FALSE	FALSE
APOH	0.061825		0.686617		FALSE	FALSE
APOL1	0.0269442	0.117241	0.860535	0.443086	FALSE	FALSE
APOL2	0.0496479	0.276396	0.746032	0.066072	FALSE	FALSE
APOL3	-0.0490092	0.111698	0.749193	0.465085	FALSE	FALSE
APOL4	0.248946	-0.205044	0.0991344	0.176639	FALSE	FALSE
APOL5	0.208202		0.169923		FALSE	FALSE
APOL6	-0.0926656	0.0182981	0.544892	0.905035	FALSE	FALSE
APOLD1	-0.0387366	0.163288	0.80055	0.283829	FALSE	FALSE
APOM	0.151816	0.258944	0.319473	0.085869	FALSE	FALSE
APOPT1	0.0734737		0.631472		FALSE	FALSE
APP	0.0396238	-0.284815	0.796078	0.0579186	FALSE	FALSE
APPBP2	-0.16753	0.0616255	0.271332	0.687577	FALSE	FALSE
APPL1	0.145281	0.0434151	0.340987	0.777042	FALSE	FALSE
APPL2	0.24617	-0.11961	0.103084	0.433859	FALSE	FALSE
APRT	-0.118332	0.208954	0.438824	0.168352	FALSE	FALSE
APTR	0.118316		0.438886		FALSE	FALSE
APTX		-0.252579		0.0941427	FALSE	FALSE
AQP1	0.0790446	0.0100081	0.60576	0.947976	FALSE	FALSE
AQP10	-0.0444102	0.27682	0.772067	0.065641	FALSE	FALSE
AQP11	0.164738	0.02669	0.279516	0.861838	FALSE	FALSE
AQP12B	-0.245638	0.00599106	0.103855	0.968844	FALSE	FALSE
AQP3	0.187438	0.338682	0.217595	0.0228619	FALSE	FALSE
AQP4	-0.198342		0.19152		FALSE	FALSE
AQP4-AS1	-0.124387		0.415587		FALSE	FALSE
AQP5	0.0558544	-0.183518	0.715542	0.227542	FALSE	FALSE
AQP6	-0.203677	-0.0345961	0.179605	0.821501	FALSE	FALSE
AQP7	0.0487671	0.0534189	0.750391	0.727457	FALSE	FALSE
AQP8	0.150542	-0.0092301	0.3236	0.952015	FALSE	FALSE
AQP9	-0.0769521	-0.0493923	0.615365	0.747296	FALSE	FALSE
AQR	0.0536257	-0.0716717	0.726443	0.639884	FALSE	FALSE
ARAP1	-0.057372	0.557495	0.70815	6.94271e-05	FALSE	FALSE
ARAP2	0.0493161	-0.0342818	0.747673	0.823097	FALSE	FALSE
ARAP3	-0.158476	0.219369	0.298451	0.147655	FALSE	FALSE
ARC	-0.393219	-0.00967184	0.00753656	0.949722	FALSE	FALSE
ARCN1	-0.152469	-0.228957	0.317372	0.130318	FALSE	FALSE
AREL1	0.104597	-0.261057	0.494107	0.0832521	FALSE	FALSE
ARF1	0.762459	-0.00305546	1.15802e-09	0.984107	FALSE	FALSE
ARF3	0.104373	-0.222642	0.495037	0.141555	FALSE	FALSE
ARF4	-0.117591	-0.037972	0.441714	0.804409	FALSE	FALSE
ARF5	0.0023206	-0.202543	0.987929	0.18209	FALSE	FALSE
ARF6	-0.166389	-0.00367156	0.274657	0.980903	FALSE	FALSE
ARFGAP1	-0.0556066	-0.0788155	0.716751	0.606809	FALSE	FALSE
ARFGAP2	-0.0658043	-0.169344	0.667579	0.266102	FALSE	FALSE
ARFGAP3	-0.0372999	-0.126718	0.807805	0.406834	FALSE	FALSE
ARFGEF1	0.156302	-0.0376897	0.305213	0.805835	FALSE	FALSE
ARFGEF2	0.104858	0.0926636	0.493025	0.5449	FALSE	FALSE
ARFGEF3	0.275701	-0.068865	0.0667846	0.653075	FALSE	FALSE
ARFIP1	-0.0896308	0.139171	0.558196	0.361892	FALSE	FALSE
ARFIP2	0.283565	-0.105311	0.0590753	0.491145	FALSE	FALSE
ARFRP1	0.197903	-0.188617	0.192525	0.214661	FALSE	FALSE
ARG1		0.204404		0.178022	FALSE	FALSE
ARG2	-0.056294	-0.202717	0.713398	0.181709	FALSE	FALSE
ARGFX	0.0188692	0.0284707	0.902085	0.852719	FALSE	FALSE
ARGLU1	-0.126444	-0.0922174	0.407855	0.546847	FALSE	FALSE
ARHGAP1	0.0296567	-0.0692147	0.846655	0.651425	FALSE	FALSE
ARHGAP10	0.184462	-0.229634	0.225119	0.129154	FALSE	FALSE
ARHGAP11A	-0.0394033	0.0976621	0.797189	0.523324	FALSE	FALSE
ARHGAP12	0.272289	-0.254591	0.070369	0.0914641	FALSE	FALSE
ARHGAP15	0.0749174	-0.214746	0.624766	0.156596	FALSE	FALSE
ARHGAP17	0.0993857	0.0333378	0.515983	0.827894	FALSE	FALSE
ARHGAP18	-0.0334624	0.132319	0.82726	0.386235	FALSE	FALSE
ARHGAP19	0.150196	-0.109984	0.324726	0.472007	FALSE	FALSE
ARHGAP19-SLIT1	-0.0415237		0.786524		FALSE	FALSE
ARHGAP20	0.133346	0.0642727	0.382527	0.674883	FALSE	FALSE
ARHGAP21	0.336365	-0.298521	0.0238719	0.0463859	FALSE	FALSE
ARHGAP22	-0.0563552	0.088031	0.7131	0.56527	FALSE	FALSE
ARHGAP23	0.0619556	0.0417848	0.685989	0.785213	FALSE	FALSE
ARHGAP24	-0.120347	-0.308647	0.43101	0.0391251	FALSE	FALSE
ARHGAP25	0.215768	-0.0172028	0.154586	0.910696	FALSE	FALSE
ARHGAP26	0.208389	-0.123854	0.169531	0.417605	FALSE	FALSE
ARHGAP26-AS1	-0.0816067		0.594089		FALSE	FALSE
ARHGAP27	-0.127749	0.0480788	0.402996	0.753804	FALSE	FALSE
ARHGAP28	0.251933	0.0796475	0.0950156	0.603005	FALSE	FALSE
ARHGAP29	-0.219858	-0.0901049	0.146732	0.556108	FALSE	FALSE
ARHGAP30	-0.0402096	-0.0580401	0.793129	0.704904	FALSE	FALSE
ARHGAP31	0.0834229	-0.0845659	0.585876	0.580734	FALSE	FALSE
ARHGAP32	0.252127		0.0947533		FALSE	FALSE
ARHGAP33		-0.0970363		0.526002	FALSE	FALSE
ARHGAP35	-0.0589675	-0.0859687	0.700408	0.574451	FALSE	FALSE
ARHGAP39	0.27383	0.178484	0.0687316	0.240771	FALSE	FALSE
ARHGAP40	0.348224	-0.147191	0.0190723	0.33461	FALSE	FALSE
ARHGAP42	0.191138	0.315633	0.208483	0.0346802	FALSE	FALSE
ARHGAP44	0.211724		0.162653		FALSE	FALSE
ARHGAP5	0.168688	-0.0968336	0.267986	0.526871	FALSE	FALSE
ARHGAP8	-0.126162		0.408912		FALSE	FALSE
ARHGAP9	-0.119649	-0.165062	0.433707	0.278557	FALSE	FALSE
ARHGDIA	0.218335	-0.0678318	0.14962	0.657957	FALSE	FALSE
ARHGDIB	-0.208786	-0.354085	0.168701	0.0170182	FALSE	FALSE
ARHGDIG	0.0501669	-0.432291	0.743467	0.00302152	FALSE	FALSE
ARHGEF1	0.0494307	-0.00643532	0.747106	0.966535	FALSE	FALSE
ARHGEF10	0.23089	-0.0157664	0.127017	0.918126	FALSE	FALSE
ARHGEF10L	0.0207574	-0.0145688	0.892342	0.924327	FALSE	FALSE
ARHGEF11	0.154818	0.122865	0.309886	0.421361	FALSE	FALSE
ARHGEF12	-0.0384367	-0.0351543	0.802063	0.818669	FALSE	FALSE
ARHGEF15	-0.180412	0.17815	0.235643	0.241665	FALSE	FALSE
ARHGEF16	-0.0128136	-0.129717	0.933422	0.395726	FALSE	FALSE
ARHGEF17	0.0285517	-0.147803	0.852304	0.332581	FALSE	FALSE
ARHGEF18	-0.01971	0.135475	0.897745	0.374906	FALSE	FALSE
ARHGEF19	0.0216363	-0.151076	0.887813	0.321867	FALSE	FALSE
ARHGEF2	-0.121151	-0.113015	0.427914	0.459808	FALSE	FALSE
ARHGEF25	0.210797		0.164543		FALSE	FALSE
ARHGEF26	0.235796		0.118917		FALSE	FALSE
ARHGEF26-AS1	0.10227		0.503815		FALSE	FALSE
ARHGEF28	0.190848	0.017868	0.209188	0.907258	FALSE	FALSE
ARHGEF3	0.24702	0.136353	0.101862	0.371791	FALSE	FALSE
ARHGEF3-AS1	-0.0540922		0.724156		FALSE	FALSE
ARHGEF33	0.115993	0.137982	0.447987	0.36605	FALSE	FALSE
ARHGEF37	0.101982	-0.00886583	0.505025	0.953907	FALSE	FALSE
ARHGEF38	-0.276524	-0.103636	0.0659415	0.498106	FALSE	FALSE
ARHGEF39		-0.17766		0.242984	FALSE	FALSE
ARHGEF4	-0.216001	0.0751767	0.154132	0.623565	FALSE	FALSE
ARHGEF40	-0.0888204		0.561775		FALSE	FALSE
ARHGEF5	0.251727		0.0952964		FALSE	FALSE
ARHGEF7	0.0896726	0.125291	0.558012	0.41218	FALSE	FALSE
ARID1A	0.19196	0.0460809	0.206496	0.763734	TRUE	TRUE
ARID1B	0.106194	-0.0853691	0.4875	0.577133	FALSE	FALSE
ARID2	0.00307893	0.039302	0.983985	0.797699	TRUE	TRUE
ARID3A	0.0141322	0.151755	0.926588	0.319669	FALSE	FALSE
ARID3B	-0.142837	-0.0392283	0.349258	0.798071	FALSE	FALSE
ARID3C	-0.172057	0.302411	0.258407	0.043477	FALSE	FALSE
ARID4A	0.209923	-0.293598	0.16634	0.0502924	FALSE	FALSE
ARID4B	0.116618	-0.190449	0.445528	0.210159	FALSE	FALSE
ARID5A	-0.140964	0.0205906	0.355681	0.893202	FALSE	FALSE
ARID5B	-0.0477228	0.0367474	0.75557	0.810599	FALSE	FALSE
ARIH1	-0.042292	0.117783	0.782668	0.440965	FALSE	FALSE
ARIH2	-0.25219	0.0375132	0.0946679	0.806727	FALSE	FALSE
ARL1	0.262679	0.0938911	0.0812853	0.539563	FALSE	FALSE
ARL10	0.227753	-0.206216	0.132408	0.174124	FALSE	FALSE
ARL11	-0.0778211	-0.186894	0.611369	0.218956	FALSE	FALSE
ARL13B	-0.0673411	0.145916	0.660281	0.338859	FALSE	FALSE
ARL14EP	0.057125	0.0188169	0.709352	0.902356	FALSE	FALSE
ARL15	0.338293	-0.325678	0.0230292	0.0290254	FALSE	FALSE
ARL16		-0.320556		0.0318052	FALSE	FALSE
ARL17A	-0.102261	0.289518	0.503852	0.053727	FALSE	FALSE
ARL2	-0.114886	0.111897	0.452362	0.464287	FALSE	FALSE
ARL2BP	-0.189131	0.205795	0.21339	0.175023	FALSE	FALSE
ARL3	-0.0443958	-0.0750945	0.772139	0.623945	FALSE	FALSE
ARL4A	0.0904014	-0.36972	0.554804	0.0124321	FALSE	FALSE
ARL4C	-0.475732	-0.122405	0.000957024	0.423115	FALSE	FALSE
ARL4D	0.0759613	-0.0137603	0.619935	0.928515	FALSE	FALSE
ARL5A	0.172295	-0.0984641	0.257738	0.519902	FALSE	FALSE
ARL5B	-0.0255478	-0.293587	0.867697	0.0503013	FALSE	FALSE
ARL5C	-0.432311	-0.344677	0.00302002	0.0204139	FALSE	FALSE
ARL6		0.0432129		0.778055	FALSE	FALSE
ARL6IP1	-0.26181	-0.268163	0.0823346	0.0749042	FALSE	FALSE
ARL6IP4	0.0688802	-0.116701	0.653003	0.445201	FALSE	FALSE
ARL6IP5	-0.373822	-0.0288	0.0114208	0.851034	FALSE	FALSE
ARL6IP6	-0.118126	-0.105609	0.439624	0.489913	FALSE	FALSE
ARL8A	0.243347	-0.420311	0.107223	0.00404477	FALSE	FALSE
ARL8B	-0.174365	-0.0160879	0.251975	0.916463	FALSE	FALSE
ARL9		0.00961548		0.950014	FALSE	FALSE
ARMC1	0.229091	-0.250597	0.130088	0.0968414	FALSE	FALSE
ARMC10	-0.115092	0.0919965	0.451545	0.547812	FALSE	FALSE
ARMC12	-0.029601		0.84694		FALSE	FALSE
ARMC2	0.136272	-0.03075	0.372076	0.841074	FALSE	FALSE
ARMC3	-0.186823	-0.0757557	0.219135	0.620885	FALSE	FALSE
ARMC4	0.242356	0.171211	0.108705	0.26079	FALSE	FALSE
ARMC5	0.0504398	-0.0788339	0.742119	0.606724	FALSE	FALSE
ARMC6	-0.138455	0.0629405	0.364391	0.68126	FALSE	FALSE
ARMC7	0.0250617	0.0279222	0.870193	0.855526	FALSE	FALSE
ARMC8	-0.030595	-0.00638908	0.841865	0.966775	FALSE	FALSE
ARMC9	-0.017495	0.240597	0.909186	0.111375	FALSE	FALSE
ARNT	-0.00527511	0.249954	0.972565	0.0977292	FALSE	FALSE
ARNT2	0.450992	-0.256322	0.00187599	0.0892058	FALSE	FALSE
ARNTL	0.216059	-0.151143	0.154019	0.321649	FALSE	FALSE
ARNTL2	0.318541	-0.280537	0.0329568	0.0619548	FALSE	FALSE
ARNTL2-AS1	-0.00895692	0.178137	0.953434	0.2417	FALSE	FALSE
ARPC1A	0.141607	-0.317388	0.353467	0.0336315	FALSE	FALSE
ARPC1B	-0.0167703	-0.0984357	0.912933	0.520023	FALSE	FALSE
ARPC2	0.0346888	0.125326	0.821031	0.412047	FALSE	FALSE
ARPC3	-0.064632	0.108673	0.673167	0.477336	FALSE	FALSE
ARPC4		-0.161376		0.289581	FALSE	FALSE
ARPC5	-0.144616	0.00101479	0.343225	0.994721	FALSE	FALSE
ARPC5L	-0.113024	0.177133	0.459768	0.244407	FALSE	FALSE
ARPIN	0.0712721	-0.152209	0.641755	0.318209	FALSE	FALSE
ARPP19	0.0940766	-0.0891492	0.538758	0.560322	FALSE	FALSE
ARPP21	0.456981	-0.244708	0.0016012	0.105212	FALSE	FALSE
ARRB1	0.162821	-0.0917948	0.285227	0.548694	FALSE	FALSE
ARRB2	0.0466797	-0.0864158	0.760754	0.572455	FALSE	FALSE
ARRDC1	0.154687	-0.0112212	0.3103	0.94168	FALSE	FALSE
ARRDC2	-0.277921	-0.0823875	0.0645316	0.590552	FALSE	FALSE
ARRDC3	0.134837		0.377179		FALSE	FALSE
ARRDC3-AS1	-0.128179		0.401398		FALSE	FALSE
ARRDC4	0.312217	0.0819174	0.036799	0.592681	FALSE	FALSE
ARRDC5	0.375288	0.658575	0.0110769	8.75785e-07	FALSE	FALSE
ARSA	-0.0304038	-0.0616811	0.842841	0.687309	FALSE	FALSE
ARSB	0.000509562	-0.312713	0.997349	0.0364845	FALSE	FALSE
ARSG	0.130265	0.148833	0.393715	0.329187	FALSE	FALSE
ARSI	0.203722	-0.0379226	0.179505	0.804658	FALSE	FALSE
ARSJ	-0.122549	0.0310939	0.422565	0.83932	FALSE	FALSE
ARSK	0.0156432	-0.0234698	0.918764	0.878374	FALSE	FALSE
ART1	-0.212945	-0.134287	0.160185	0.379148	FALSE	FALSE
ART3	0.194817	0.068388	0.199693	0.655327	FALSE	FALSE
ART4	-0.0905968	-0.394584	0.553945	0.00731255	FALSE	FALSE
ART5	-0.216987	-0.0798304	0.152215	0.60217	FALSE	FALSE
ARTN	-0.0496473	-0.249998	0.746035	0.0976692	FALSE	FALSE
ARV1	-0.0474424	-0.046627	0.756962	0.761016	FALSE	FALSE
ARVCF	0.116218	0.156508	0.447102	0.304566	FALSE	FALSE
AS3MT	0.152016	-0.165965	0.318829	0.275899	FALSE	FALSE
ASAH1	0.0689488	-0.272262	0.652679	0.0703972	FALSE	FALSE
ASAH2	-0.0123825	-0.122679	0.935657	0.42207	FALSE	FALSE
ASAH2B		0.0568343		0.710766	FALSE	FALSE
ASAP1	0.146358	0.0791838	0.337384	0.605123	FALSE	FALSE
ASAP2	0.280701	-0.0442848	0.0617957	0.772693	FALSE	FALSE
ASAP3	0.0651768	-0.184163	0.670568	0.225885	FALSE	FALSE
ASB1	0.0305109	-0.10651	0.842294	0.486196	FALSE	FALSE
ASB10	-0.0856002	0.188789	0.576099	0.214236	FALSE	FALSE
ASB13	-0.215572	0.0611881	0.15497	0.689682	FALSE	FALSE
ASB14	0.0208269		0.891984		FALSE	FALSE
ASB15	-0.197158	-0.0581632	0.194237	0.704307	FALSE	FALSE
ASB16	0.0829595	-0.190666	0.587967	0.209631	FALSE	FALSE
ASB16-AS1	-0.176594		0.245868		FALSE	FALSE
ASB18	0.0217617	0.0991797	0.887166	0.516858	FALSE	FALSE
ASB2	-0.0064458	-0.206762	0.96648	0.172962	FALSE	FALSE
ASB4	0.00318704	-0.130807	0.983423	0.391733	FALSE	FALSE
ASB5	-0.199572	-0.239077	0.188724	0.113722	FALSE	FALSE
ASB6	0.17067	-0.159925	0.262323	0.293997	FALSE	FALSE
ASB7	-0.131562	-0.0865577	0.388982	0.571822	FALSE	FALSE
ASB8		0.00467297		0.975696	FALSE	FALSE
ASB9P1	0.0378232		0.80516		FALSE	FALSE
ASCC1	-0.0758917	-0.176753	0.620257	0.245437	FALSE	FALSE
ASCC2	0.264007	-0.00384827	0.0797022	0.979984	FALSE	FALSE
ASCC3	-0.0532896	-0.0577233	0.728091	0.706443	FALSE	FALSE
ASCL2	0.238394	-0.270402	0.11479	0.0724147	FALSE	FALSE
ASCL3	0.073061	-0.133513	0.633395	0.381925	FALSE	FALSE
ASCL4	-0.0299381	-0.228166	0.845218	0.131689	FALSE	FALSE
ASCL5		0.175818		0.247983	FALSE	FALSE
ASF1A	-0.0894137		0.559154		FALSE	FALSE
ASF1B	0.357628	-0.297519	0.0158696	0.0471601	FALSE	FALSE
ASGR1	-0.104229	0.409478	0.495637	0.00521902	FALSE	FALSE
ASGR2	-0.0943595	0.0462483	0.537533	0.7629	FALSE	FALSE
ASH1L	0.135536	0.0916541	0.374691	0.549309	FALSE	FALSE
ASH1L-AS1		0.0177857		0.907683	FALSE	FALSE
ASH2L	-0.0750172	0.177717	0.624303	0.242831	FALSE	FALSE
ASIC1	0.0811382	-0.00949302	0.596216	0.95065	FALSE	FALSE
ASIC2	-0.21041		0.165338		FALSE	FALSE
ASIC4	0.225946		0.13559		FALSE	FALSE
ASIC5	0.0175174		0.909069		FALSE	FALSE
ASIP	-0.0782076	0.171719	0.609595	0.259355	FALSE	FALSE
ASL	0.0696194	-0.464353	0.649519	0.00131241	FALSE	FALSE
ASNA1	-0.0373842	-0.147966	0.807379	0.332043	FALSE	FALSE
ASNS		-0.144681		0.343007	FALSE	FALSE
ASNSD1		0.105302		0.491185	FALSE	FALSE
ASPA	-0.0366357	-0.0232187	0.811164	0.879665	FALSE	FALSE
ASPDH		0.00217782		0.988672	FALSE	FALSE
ASPG	-0.0867042	0.0189217	0.571169	0.901814	FALSE	FALSE
ASPH	0.165326	0.0922356	0.277779	0.546768	FALSE	FALSE
ASPHD1	-0.0299851	-0.107964	0.844978	0.48023	FALSE	FALSE
ASPHD2	-0.081074	0.0266233	0.596508	0.86218	FALSE	FALSE
ASPM	-0.0763668	0.232536	0.618063	0.124254	FALSE	FALSE
ASPN	0.139472		0.360846		FALSE	FALSE
ASPRV1	-0.00374334	0.220059	0.98053	0.146354	FALSE	FALSE
ASPSCR1	-0.0794289	-0.11437	0.604004	0.454406	FALSE	FALSE
ASRGL1	-0.0191839	-0.0292369	0.900461	0.848801	FALSE	FALSE
ASS1	-0.0074312	0.236342	0.961359	0.118041	FALSE	FALSE
ASTE1	0.019388		0.899407		FALSE	FALSE
ASTL	-0.195597	-0.0328409	0.197863	0.830421	FALSE	FALSE
ASTN1	-0.176518	0.186885	0.246075	0.218977	FALSE	FALSE
ASTN2	0.118003	-0.106763	0.440104	0.485156	FALSE	FALSE
ASUN	0.0917477	0.0653953	0.5489	0.669526	FALSE	FALSE
ASXL1	-0.0778517	0.0934381	0.611228	0.54153	TRUE	TRUE
ASXL2	0.263799	0.104358	0.079949	0.495101	FALSE	FALSE
ASXL3	-0.0286963	-0.120814	0.851565	0.429212	FALSE	FALSE
ASZ1		0.0172525		0.910439	FALSE	FALSE
ATAD1	0.0723376	-0.0641772	0.63677	0.675339	FALSE	FALSE
ATAD2	-0.0106759	-0.0918345	0.94451	0.54852	FALSE	FALSE
ATAD2B	0.206056	-0.0730992	0.174465	0.633216	FALSE	FALSE
ATAD3A	0.236189	-0.173597	0.118286	0.254104	FALSE	FALSE
ATAD3B	0.187322	-0.0755043	0.217884	0.622048	FALSE	FALSE
ATAD3C	-0.0851739	-0.151409	0.578007	0.320787	FALSE	FALSE
ATAD5	-0.268576	-0.117247	0.0744403	0.443062	FALSE	FALSE
ATAT1	0.281176	-0.261559	0.0613374	0.0826397	FALSE	FALSE
ATCAY	-0.123136	0.221976	0.420328	0.142782	FALSE	FALSE
ATE1	0.0130646	0.209707	0.93212	0.166787	FALSE	FALSE
ATF1	-0.17752	0.0573354	0.243363	0.708328	FALSE	FALSE
ATF2	-0.0616795	-0.180965	0.687317	0.234187	FALSE	FALSE
ATF3	-0.0130129	-0.0666286	0.932388	0.663661	FALSE	FALSE
ATF4		-0.0231692		0.87992	FALSE	FALSE
ATF5	-0.167964	0.0819754	0.270077	0.592418	FALSE	FALSE
ATF6	-0.0345772	0.0804856	0.821597	0.599184	FALSE	FALSE
ATF6B	0.205463	-0.128688	0.175737	0.399517	FALSE	FALSE
ATF7	0.0553493	0.101548	0.718007	0.506847	FALSE	FALSE
ATF7IP	0.110392	-0.0336603	0.470352	0.826254	FALSE	FALSE
ATF7IP2	0.224154	-0.217804	0.138801	0.150639	FALSE	FALSE
ATG10	-0.0224341	-0.303167	0.883704	0.0429293	FALSE	FALSE
ATG101		-0.0395443		0.796479	FALSE	FALSE
ATG12	-0.157993	-0.0706077	0.299944	0.644871	FALSE	FALSE
ATG13	0.181903	-0.226719	0.231729	0.134222	FALSE	FALSE
ATG14	-0.141589	0.0951272	0.35353	0.534213	FALSE	FALSE
ATG16L1	0.00460536	0.00555545	0.976048	0.971108	FALSE	FALSE
ATG16L2	0.201648	-0.0600561	0.184072	0.695143	FALSE	FALSE
ATG2A	-0.0980966	0.125533	0.521468	0.411271	FALSE	FALSE
ATG2B	-0.0523497	-0.0927096	0.732709	0.5447	FALSE	FALSE
ATG3	-0.167303	-0.30902	0.271992	0.0388766	FALSE	FALSE
ATG4B	-0.160123	-0.0291387	0.293392	0.849303	FALSE	FALSE
ATG4C	-0.384415	-0.237204	0.00912875	0.116667	FALSE	FALSE
ATG4D	0.301885	-0.0783397	0.0438611	0.608988	FALSE	FALSE
ATG5	0.112823	0.27584	0.460573	0.0666416	FALSE	FALSE
ATG7	-0.0283916	0.147525	0.853124	0.333501	FALSE	FALSE
ATG9A	0.00870287	0.072255	0.954753	0.637156	FALSE	FALSE
ATG9B	-0.29246	-0.101323	0.0512314	0.507796	FALSE	FALSE
ATIC	-0.314967	0.130893	0.035085	0.391421	FALSE	FALSE
ATL1	0.00667049	0.0441015	0.965312	0.77361	FALSE	FALSE
ATL2	0.00974059	-0.266419	0.949365	0.0768891	FALSE	FALSE
ATL3	0.244699	-0.231812	0.105225	0.125464	FALSE	FALSE
ATM	0.0976288	0.276053	0.523466	0.0664229	FALSE	FALSE
ATMIN	-0.0388417	-0.0121642	0.80002	0.936789	FALSE	FALSE
ATN1	-0.0448065	0.084402	0.770088	0.58147	FALSE	FALSE
ATOH7	0.155181	0.26039	0.308736	0.0840708	FALSE	FALSE
ATOH8	-0.134269	-0.0267093	0.379213	0.861739	FALSE	FALSE
ATOX1	0.0289824	-0.108941	0.850102	0.476242	FALSE	FALSE
ATP10A	0.0314939	-0.247541	0.83728	0.101119	FALSE	FALSE
ATP10B	0.0372353	0.141229	0.808132	0.354765	FALSE	FALSE
ATP10D	-0.0351081	-0.24451	0.818903	0.105502	FALSE	FALSE
ATP11A	0.206887	0.0489366	0.172697	0.749552	FALSE	FALSE
ATP11A-AS1	0.35683		0.0161224		FALSE	FALSE
ATP11AUN		0.0463904		0.762193	FALSE	FALSE
ATP11B	0.0510524	0.22047	0.739097	0.145581	FALSE	FALSE
ATP12A	-0.094196	-0.024307	0.538241	0.87407	FALSE	FALSE
ATP13A1	0.0579369	0.103351	0.705406	0.499295	FALSE	FALSE
ATP13A2	0.0636134	-0.122605	0.678036	0.422351	FALSE	FALSE
ATP13A3	0.23186	-0.115892	0.125384	0.448385	FALSE	FALSE
ATP13A4	0.0797771	0.156873	0.602414	0.303426	FALSE	FALSE
ATP13A5	-0.219538	-0.078493	0.147335	0.608286	FALSE	FALSE
ATP1A1	-0.139827	-0.213076	0.359611	0.159923	FALSE	FALSE
ATP1A1-AS1	-0.330458		0.0266163		FALSE	FALSE
ATP1A2	0.151867	0.0659285	0.319309	0.666988	FALSE	FALSE
ATP1A3	0.0558763	0.0124462	0.715435	0.935326	FALSE	FALSE
ATP1A4	-0.0964494	0.143689	0.52852	0.346363	FALSE	FALSE
ATP1B1	0.152387	0.144797	0.317635	0.342615	FALSE	FALSE
ATP1B2	-0.313416	0.042558	0.0360433	0.781335	FALSE	FALSE
ATP1B3	0.0901401	-0.379028	0.555953	0.0102393	FALSE	FALSE
ATP2A1	-0.035901	0.0260226	0.814884	0.865261	FALSE	FALSE
ATP2A2	0.207902	-0.172517	0.170553	0.257116	FALSE	FALSE
ATP2A3	0.00200748	-0.135782	0.989558	0.373816	FALSE	FALSE
ATP2B1	0.309902	0.224192	0.038294	0.138733	FALSE	FALSE
ATP2B2	-0.0650986	0.0713934	0.670941	0.641187	FALSE	FALSE
ATP2B4	-0.046322	-0.219676	0.762533	0.147074	FALSE	FALSE
ATP2C1	-0.00294701	-0.41114	0.984671	0.00502158	FALSE	FALSE
ATP2C2	0.118165	0.103901	0.439474	0.497	FALSE	FALSE
ATP4A	-0.268382	-0.144004	0.0746575	0.345293	FALSE	FALSE
ATP4B	-0.052324	0.012312	0.732835	0.936022	FALSE	FALSE
ATP5A1	-0.0249463	0.0940431	0.870785	0.538904	FALSE	FALSE
ATP5B	-0.050305	-0.102652	0.742784	0.502215	FALSE	FALSE
ATP5C1	-0.154989	-0.229101	0.309343	0.13007	FALSE	FALSE
ATP5D	-0.290012	-0.0547496	0.0533017	0.720939	FALSE	FALSE
ATP5E	0.272805	0.174659	0.0698174	0.251164	FALSE	FALSE
ATP5F1	-0.111261	-0.362825	0.466843	0.0143044	FALSE	FALSE
ATP5G1		0.122265		0.423647	FALSE	FALSE
ATP5G2	0.292372	-0.240921	0.0513052	0.110881	FALSE	FALSE
ATP5G3	-0.144518	-0.334003	0.343556	0.0249394	FALSE	FALSE
ATP5H		-0.0552202		0.718638	FALSE	FALSE
ATP5I	0.114569	-0.0244606	0.453619	0.873281	FALSE	FALSE
ATP5J	0.472066	-0.156415	0.00106077	0.304858	FALSE	FALSE
ATP5J2	0.0660524	-0.0216776	0.666399	0.8876	FALSE	FALSE
ATP5L	-0.0923536	-0.360658	0.546253	0.0149405	FALSE	FALSE
ATP5O	-0.0726469	-0.0514457	0.635326	0.737158	FALSE	FALSE
ATP5S	0.0521584	0.107261	0.733649	0.483112	FALSE	FALSE
ATP5SL	-0.0581351	0.0201506	0.704443	0.895472	FALSE	FALSE
ATP6AP1L	0.019436	0.0956801	0.899159	0.531828	FALSE	FALSE
ATP6V0A1	-0.0107593	-0.0610872	0.944077	0.690169	FALSE	FALSE
ATP6V0A2	0.13117	0.0559853	0.39041	0.714903	FALSE	FALSE
ATP6V0A4	0.00853509	0.0578968	0.955625	0.7056	FALSE	FALSE
ATP6V0B	0.366392	0.0380653	0.0133078	0.803938	FALSE	FALSE
ATP6V0C	0.0916145	0.0514157	0.549482	0.737306	FALSE	FALSE
ATP6V0D1	-0.094344	-0.0141413	0.537599	0.926541	FALSE	FALSE
ATP6V0D2	-0.100836	0.15064	0.509847	0.323282	FALSE	FALSE
ATP6V0E1	0.0491595	0.0113023	0.748448	0.94126	FALSE	FALSE
ATP6V0E2	0.0773924	-0.0614902	0.613339	0.688228	FALSE	FALSE
ATP6V1A	0.108135	-0.262457	0.47953	0.0815526	FALSE	FALSE
ATP6V1B1	-0.036265	0.216685	0.813041	0.1528	FALSE	FALSE
ATP6V1B2	0.209472	0.123309	0.167275	0.419673	FALSE	FALSE
ATP6V1C1	0.159892	-0.104297	0.294099	0.495353	FALSE	FALSE
ATP6V1C2	0.0247597	-0.152574	0.871744	0.317034	FALSE	FALSE
ATP6V1D	-0.0367479	-0.245378	0.810597	0.104232	FALSE	FALSE
ATP6V1E1	0.134769	-0.260917	0.377425	0.0834234	FALSE	FALSE
ATP6V1E2	0.175994	0.0152195	0.247502	0.920957	FALSE	FALSE
ATP6V1F	-0.400119	-0.340209	0.00646243	0.0222163	FALSE	FALSE
ATP6V1G1	-0.113114	0.100071	0.45941	0.513079	FALSE	FALSE
ATP6V1G2	0.227484	0.03954	0.132878	0.7965	FALSE	FALSE
ATP6V1G3	-0.0798046	0.139619	0.602288	0.360333	FALSE	FALSE
ATP6V1H	0.260506	-0.0169014	0.0839286	0.912254	FALSE	FALSE
ATP7B	-0.115119	-0.377793	0.451437	0.0105096	FALSE	FALSE
ATP8A1	-0.272258	-0.0835571	0.0704015	0.585272	FALSE	FALSE
ATP8A2	0.185092	-0.00621498	0.223509	0.96768	FALSE	FALSE
ATP8B1	-0.00445983	0.0723021	0.976804	0.636936	FALSE	FALSE
ATP8B2	0.159222	0.106056	0.296153	0.48807	FALSE	FALSE
ATP8B3	0.0879279	-0.118247	0.565728	0.439152	FALSE	FALSE
ATP8B4	0.102518	-0.170267	0.502776	0.263466	FALSE	FALSE
ATP8B5P	0.259579	0.0116603	0.0850768	0.939402	FALSE	FALSE
ATP9A	0.172799	0.117801	0.256326	0.440895	FALSE	FALSE
ATP9B	-0.0458425	-0.353953	0.764921	0.0170623	FALSE	FALSE
ATPAF1	0.12024	-0.146641	0.431424	0.336438	FALSE	FALSE
ATPAF2	0.119944	-0.36976	0.432567	0.0124218	FALSE	FALSE
ATPIF1	0.117649	-0.189494	0.441488	0.212497	FALSE	FALSE
ATR	0.0514724	0.0384131	0.737027	0.802182	FALSE	FALSE
ATRAID		0.16568		0.276738	FALSE	FALSE
ATRIP	0.101328	0.171643	0.507773	0.25957	FALSE	FALSE
ATRN	0.15851	-0.175478	0.298345	0.248913	FALSE	FALSE
ATRNL1	0.312282	-0.318255	0.0367578	0.0331232	FALSE	FALSE
ATXN1	-0.150313	-0.0199352	0.324343	0.896583	FALSE	FALSE
ATXN10	0.312668	0.123432	0.0365134	0.419203	FALSE	FALSE
ATXN1L	0.0640321	-0.143695	0.676033	0.34634	FALSE	FALSE
ATXN2	-0.0589979	0.199174	0.700261	0.189624	FALSE	FALSE
ATXN2L	0.12697	-0.257786	0.405891	0.0873315	FALSE	FALSE
ATXN3	-0.0213582	0.0159662	0.889245	0.917092	FALSE	FALSE
ATXN7	0.0924419	-0.348878	0.545867	0.0188331	FALSE	FALSE
ATXN7L1	0.266902	-0.247403	0.0763353	0.101315	FALSE	FALSE
ATXN7L2	0.230027	-0.0707667	0.128482	0.644125	FALSE	FALSE
ATXN7L3	0.0196087	0.0286997	0.898268	0.851547	FALSE	FALSE
ATXN7L3B	0.0513153		0.737801		FALSE	FALSE
AUH	-0.11479	0.15191	0.452742	0.319171	FALSE	FALSE
AUNIP	0.290812	0.0666286	0.0526175	0.663661	FALSE	FALSE
AURKA	-0.119922	-0.102714	0.432653	0.501956	FALSE	FALSE
AURKAIP1	-0.267564	-0.0193639	0.0755814	0.899531	FALSE	FALSE
AURKB	0.222169	-0.316714	0.142426	0.0340314	FALSE	FALSE
AURKC	0.0929851	-0.220248	0.5435	0.145998	FALSE	FALSE
AUTS2	0.161737	-0.102962	0.288489	0.500918	FALSE	FALSE
AVEN	-0.235276	-0.132934	0.119756	0.384013	FALSE	FALSE
AVIL	-0.0595492	-0.0802649	0.697593	0.600189	FALSE	FALSE
AVL9	0.17835	-0.0852557	0.241129	0.577641	FALSE	FALSE
AVP	-0.00962925	-0.0485248	0.949943	0.751592	FALSE	FALSE
AVPI1	0.293671	-0.112714	0.0502324	0.461008	FALSE	FALSE
AVPR1A	0.0721118	-0.017407	0.637825	0.90964	FALSE	FALSE
AVPR1B	-0.0846263	-0.124489	0.580463	0.415201	FALSE	FALSE
AXDND1	-0.0154867	-0.0269565	0.919574	0.860473	FALSE	FALSE
AXIN1	-0.0950093	-0.0363436	0.534722	0.812643	FALSE	FALSE
AXIN2	-0.0853661	-0.0899498	0.577146	0.556791	FALSE	FALSE
AXL	-0.0326308	-0.165593	0.83149	0.276994	FALSE	FALSE
AZGP1	0.104262	-0.0144756	0.495496	0.924809	FALSE	FALSE
AZGP1P1		0.0384972		0.801758	FALSE	FALSE
AZI2	-0.170548	0.00555418	0.262669	0.971115	FALSE	FALSE
AZIN1	-0.111195	-0.12868	0.46711	0.399548	FALSE	FALSE
AZIN1-AS1	-0.0901544	-0.132572	0.55589	0.385322	FALSE	FALSE
AZIN2	0.0706754	0.110205	0.644554	0.471111	FALSE	FALSE
AZU1	-0.200466	-0.250437	0.18671	0.0970621	FALSE	FALSE
B2M	-0.304901	-0.0346941	0.041694	0.821004	TRUE	TRUE
B3GALNT1		-0.353327		0.0172728	FALSE	FALSE
B3GALNT2	0.0598673	-0.00332523	0.696055	0.982704	FALSE	FALSE
B3GALT1	0.029145	0.270186	0.849271	0.0726521	FALSE	FALSE
B3GALT2	0.0899915		0.556607		FALSE	FALSE
B3GALT4	0.25285	-0.0600587	0.0937794	0.69513	FALSE	FALSE
B3GALT5	0.097017	0.131671	0.526084	0.388588	FALSE	FALSE
B3GALT5-AS1	-0.0881511		0.564738		FALSE	FALSE
B3GALT6	-0.0735328	0.206337	0.631197	0.173866	FALSE	FALSE
B3GAT1	0.0728353	0.100912	0.634447	0.509526	FALSE	FALSE
B3GAT2	-0.0541818	-0.171214	0.723718	0.260782	FALSE	FALSE
B3GAT3	0.183866	-0.00081221	0.226647	0.995775	FALSE	FALSE
B3GLCT	0.212175		0.161739		FALSE	FALSE
B3GNT2	0.0390983	-0.220703	0.798726	0.145145	FALSE	FALSE
B3GNT3	0.0684752	-0.0190618	0.654915	0.901091	FALSE	FALSE
B3GNT4	-0.415418	-0.0375837	0.00454291	0.80637	FALSE	FALSE
B3GNT6	-0.168436	-0.28969	0.268713	0.0535788	FALSE	FALSE
B3GNT7	-0.585273	-0.374913	2.41275e-05	0.0111638	FALSE	FALSE
B3GNT8		-0.114918		0.452234	FALSE	FALSE
B3GNT9	0.0812609	-0.149003	0.595658	0.328628	FALSE	FALSE
B3GNTL1	0.091609	-0.0266107	0.549506	0.862245	FALSE	FALSE
B4GALNT1	-0.148394	0.00836858	0.330631	0.95649	FALSE	FALSE
B4GALNT2	0.066849	-0.253569	0.662615	0.0928167	FALSE	FALSE
B4GALNT3	0.0711272	-0.090815	0.642434	0.552987	FALSE	FALSE
B4GALNT4	0.119409	-0.144256	0.434639	0.344442	FALSE	FALSE
B4GALT1	0.21011	-0.276687	0.165955	0.0657765	FALSE	FALSE
B4GALT1-AS1	0.294634	-0.012414	0.0494486	0.935494	FALSE	FALSE
B4GALT2	0.061029	-0.17807	0.690449	0.24188	FALSE	FALSE
B4GALT3	-0.182304	0.0844162	0.230685	0.581406	FALSE	FALSE
B4GALT4	-0.341917	-0.139098	0.0215122	0.362148	FALSE	FALSE
B4GALT4-AS1	0.26107		0.0832357		FALSE	FALSE
B4GALT5	0.013622	-0.0212334	0.929232	0.889888	FALSE	FALSE
B4GALT6	-0.0512239	-0.370631	0.738251	0.0122011	FALSE	FALSE
B4GALT7	-0.186368	0.0541362	0.220279	0.723941	FALSE	FALSE
B9D1	-0.178515	0.337061	0.240687	0.0235645	FALSE	FALSE
B9D2	-0.199944	0.0179927	0.187885	0.906613	FALSE	FALSE
BAALC	0.201624		0.184124		FALSE	FALSE
BAAT		0.00943299		0.950962	FALSE	FALSE
BABAM1		-0.157925		0.300154	FALSE	FALSE
BACE1	0.0948188	0.085402	0.535545	0.576985	FALSE	FALSE
BACE1-AS	0.120179		0.431661		FALSE	FALSE
BACE2	0.212803	-0.218186	0.160471	0.149907	FALSE	FALSE
BACH1	0.160875	-0.158375	0.291102	0.298763	FALSE	FALSE
BACH1-IT2		0.0399347		0.794512	FALSE	FALSE
BACH2	0.320597	0.10176	0.031782	0.505954	FALSE	FALSE
BAD	-0.00108256		0.994369		FALSE	FALSE
BAG1	0.0147761	-0.177892	0.923253	0.242359	FALSE	FALSE
BAG2	0.00187373	-0.057534	0.990254	0.707363	FALSE	FALSE
BAG3	0.244274	-0.00397983	0.10585	0.9793	FALSE	FALSE
BAG4	0.315949	0.261113	0.0344895	0.0831832	FALSE	FALSE
BAG5	-0.0816878	-0.183681	0.593721	0.227122	FALSE	FALSE
BAG6	-0.082558		0.589781		FALSE	FALSE
BAHCC1	0.148145	-0.381912	0.331452	0.00963112	FALSE	FALSE
BAHD1	-0.0258096	0.0158173	0.866354	0.917863	FALSE	FALSE
BAIAP2	-0.10187	0.114967	0.505495	0.45204	FALSE	FALSE
BAIAP2-AS1	-0.41779		0.00429512		FALSE	FALSE
BAIAP2L1	0.291801	-0.375312	0.0517825	0.0110713	FALSE	FALSE
BAIAP2L2	0.14857	0.107371	0.33005	0.48266	FALSE	FALSE
BAIAP3	-0.168962	-0.103745	0.267197	0.497649	FALSE	FALSE
BAK1		0.0816341		0.593965	FALSE	FALSE
BAMBI	-0.219529	-0.0170694	0.147352	0.911386	FALSE	FALSE
BANF1		0.00673888		0.964957	FALSE	FALSE
BANK1	0.302656	-0.275445	0.0432987	0.0670485	FALSE	FALSE
BANP	-0.0497023	0.203382	0.745763	0.180249	FALSE	FALSE
BAP1	-0.0161098	0.0536394	0.916349	0.726376	FALSE	FALSE
BARD1	0.113734	-0.269919	0.456937	0.0729462	FALSE	FALSE
BARHL1	0.136214	0.205286	0.372282	0.176116	FALSE	FALSE
BARX1	-0.24604	-0.213185	0.103272	0.159704	FALSE	FALSE
BARX2	-0.045797	-0.0664382	0.765148	0.664565	FALSE	FALSE
BASP1	0.054919	0.0848461	0.72011	0.579476	FALSE	FALSE
BATF	-0.186367	-0.196288	0.220281	0.196252	FALSE	FALSE
BATF2	0.175008	-0.0114126	0.250204	0.940688	FALSE	FALSE
BATF3	-0.168296	-0.0958508	0.269116	0.531094	FALSE	FALSE
BAX	-0.206524	-0.000576961	0.173468	0.996999	FALSE	FALSE
BAZ1A	-0.00664387	-0.16006	0.965451	0.293583	FALSE	FALSE
BAZ1B	0.14507	-0.176098	0.341697	0.247221	FALSE	FALSE
BAZ2A	0.159945	-0.108661	0.293937	0.477382	FALSE	FALSE
BAZ2B	0.143926	-0.223387	0.345559	0.140193	FALSE	FALSE
BBC3	0.058909	0.0475235	0.700692	0.75656	FALSE	FALSE
BBIP1		-0.0335178		0.826979	FALSE	FALSE
BBOX1	0.040106	-0.0747649	0.79365	0.625473	FALSE	FALSE
BBOX1-AS1	0.262378		0.0816469		FALSE	FALSE
BBS1	0.192216	0.0495592	0.20588	0.746471	FALSE	FALSE
BBS10	-0.0390935	0.0501944	0.79875	0.743331	FALSE	FALSE
BBS12	0.0629537		0.681197		FALSE	FALSE
BBS2	-0.111629	0.130455	0.465365	0.39302	FALSE	FALSE
BBS4	0.0150302		0.921937		FALSE	FALSE
BBS5	0.162143	-0.176889	0.287266	0.245068	FALSE	FALSE
BBS7	-0.242801	-0.125674	0.108038	0.41074	FALSE	FALSE
BBS9	-0.185037	-0.044321	0.22365	0.772512	FALSE	FALSE
BBX	0.0472108	0.0787011	0.758113	0.607332	FALSE	FALSE
BCAM	0.0776774	-0.167329	0.612028	0.271917	FALSE	FALSE
BCAN	0.11046	0.0674413	0.470077	0.659806	FALSE	FALSE
BCAP29	0.155219	0.00801901	0.308616	0.958305	FALSE	FALSE
BCAR1	-0.0603711	-0.0422273	0.693621	0.782993	FALSE	FALSE
BCAR3	0.139078	-0.116563	0.362216	0.445745	FALSE	FALSE
BCAR4	-0.141919		0.352398		FALSE	FALSE
BCAS1	-0.0795086	-0.0991304	0.603639	0.517067	FALSE	FALSE
BCAS2	0.145504	0.026522	0.340238	0.8627	FALSE	FALSE
BCAS3	-0.0763288	0.134844	0.618238	0.377154	FALSE	FALSE
BCAS4	0.239741	-0.197131	0.112692	0.1943	FALSE	FALSE
BCAT1	0.0938188	-0.245663	0.539877	0.103817	FALSE	FALSE
BCAT2	0.193741	-0.459328	0.202237	0.00150367	FALSE	FALSE
BCCIP	-0.0252008	-0.0334711	0.869478	0.827216	FALSE	FALSE
BCDIN3D	-0.189111	-0.381198	0.21344	0.00977866	FALSE	FALSE
BCDIN3D-AS1		0.0664446		0.664535	FALSE	FALSE
BCHE	0.283049	0.0191744	0.0595579	0.90051	FALSE	FALSE
BCKDHA	-0.170181	0.0289873	0.263712	0.850077	FALSE	FALSE
BCKDHB	-0.0319672	-0.0440675	0.834869	0.77378	FALSE	FALSE
BCKDK	-0.353345	0.0247903	0.0172668	0.871586	FALSE	FALSE
BCL10	-0.244107	0.115138	0.106096	0.451363	FALSE	FALSE
BCL11A	-0.227383	-0.0601935	0.133055	0.694479	FALSE	FALSE
BCL11B	-0.0648993	-0.207575	0.671891	0.17124	FALSE	FALSE
BCL2	0.224964	-0.434183	0.137344	0.00288279	FALSE	FALSE
BCL2A1	-0.145012	0.350321	0.341892	0.0183143	FALSE	FALSE
BCL2L1	-0.0909078	0.112811	0.55258	0.460623	FALSE	FALSE
BCL2L10	-0.186097	-0.0144534	0.220962	0.924924	FALSE	FALSE
BCL2L11	-0.246636	-0.174054	0.102413	0.252837	FALSE	FALSE
BCL2L12	0.0675659		0.659216		FALSE	FALSE
BCL2L13	0.256473	-0.0821082	0.0890115	0.591816	FALSE	FALSE
BCL2L14	-0.144021	-0.216324	0.345236	0.153502	FALSE	FALSE
BCL2L2	0.114501	0.0582974	0.453886	0.703656	FALSE	FALSE
BCL2L2-PABPN1	0.17565	-0.166285	0.248442	0.274961	FALSE	FALSE
BCL3	-0.00444743	-0.292592	0.976869	0.0511224	FALSE	FALSE
BCL6	0.198416	-0.0158744	0.19135	0.917567	FALSE	FALSE
BCL6B	0.0645947	0.102134	0.673345	0.504387	FALSE	FALSE
BCL7A	-0.0291498	-0.100031	0.849246	0.513247	FALSE	FALSE
BCL7B	0.240486	0.160183	0.111545	0.293208	FALSE	FALSE
BCL7C	-0.0182269	-0.212622	0.905403	0.160835	FALSE	FALSE
BCL9	-0.156598	0.0569669	0.304285	0.710121	FALSE	FALSE
BCL9L	-0.0113719	-0.0437715	0.940899	0.77526	FALSE	FALSE
BCLAF1	0.368901	-0.0710692	0.012643	0.642706	FALSE	FALSE
BCO1	-0.146493	-0.0567575	0.336933	0.71114	FALSE	FALSE
BCO2	-0.0877737	-0.180751	0.566413	0.234749	FALSE	FALSE
BCR	-0.175172	0.0648719	0.249754	0.672022	FALSE	FALSE
BCS1L	-0.0927611	0.314106	0.544476	0.0356143	FALSE	FALSE
BDH1	0.284858	-0.0817682	0.0578789	0.593357	FALSE	FALSE
BDH2	0.173173	0.0302427	0.255284	0.843663	FALSE	FALSE
BDKRB1	-0.1204	0.0807624	0.430809	0.597924	FALSE	FALSE
BDKRB2	0.21171	-0.0106228	0.162681	0.944785	FALSE	FALSE
BDNF	0.0260673	0.0526596	0.865032	0.731185	FALSE	FALSE
BDNF-AS	0.0955481		0.532397		FALSE	FALSE
BDP1	0.126601	-0.148797	0.407269	0.329305	FALSE	FALSE
BEAN1	0.229575	-0.0936339	0.129256	0.540679	FALSE	FALSE
BECN1	0.019185	0.0749059	0.900455	0.624819	FALSE	FALSE
BEGAIN	-0.0125638	-0.0492279	0.934716	0.74811	FALSE	FALSE
BEND3	0.459998	0.0991139	0.00147681	0.517137	FALSE	FALSE
BEND4	0.188282	-0.253683	0.215491	0.092665	FALSE	FALSE
BEND5	0.3098		0.0383609		FALSE	FALSE
BEND6	0.419961	-0.286292	0.00407871	0.0565742	FALSE	FALSE
BEND7	0.0029847	0.122321	0.984475	0.423434	FALSE	FALSE
BEST1	0.0252839	-0.0575939	0.869052	0.707072	FALSE	FALSE
BEST2	-0.0502974	-0.269722	0.742822	0.0731643	FALSE	FALSE
BEST3	0.036014	-0.560727	0.814312	6.16906e-05	FALSE	FALSE
BEST4	-0.104812	-0.0695381	0.493213	0.649901	FALSE	FALSE
BET1	0.0919673	-0.492542	0.54794	0.000588148	FALSE	FALSE
BET1L	0.0218329	-0.443473	0.8868	0.00227953	FALSE	FALSE
BFAR	0.0980148	-0.0338377	0.521818	0.825353	FALSE	FALSE
BFSP1	-0.200209	-0.0459007	0.187287	0.764631	FALSE	FALSE
BFSP2	0.115387	0.261697	0.45038	0.0824709	FALSE	FALSE
BGLAP	-0.0240121	-0.22893	0.875586	0.130365	FALSE	FALSE
BGLT3		0.0226826		0.882424	FALSE	FALSE
BHLHA15		-0.158627		0.297984	FALSE	FALSE
BHLHE22		-0.161804		0.288288	FALSE	FALSE
BHLHE23	-0.281551	-0.350495	0.0609777	0.0182528	FALSE	FALSE
BHLHE40	-0.27783	-0.099885	0.0646227	0.513867	FALSE	FALSE
BHLHE40-AS1	0.167272		0.272084		FALSE	FALSE
BHLHE41	0.204496	0.101713	0.177824	0.506155	FALSE	FALSE
BHMG1	0.0806525	-0.0361481	0.598424	0.813633	FALSE	FALSE
BHMT	0.102605	0.0055459	0.502413	0.971158	FALSE	FALSE
BHMT2	0.36558		0.0135294		FALSE	FALSE
BICC1	0.27861	-0.153139	0.0638444	0.315223	FALSE	FALSE
BICD1	0.0673242	-0.149025	0.660361	0.328554	FALSE	FALSE
BICD2	0.186046	0.270717	0.221091	0.0720701	FALSE	FALSE
BID	-0.13783	-0.32755	0.366583	0.0280615	FALSE	FALSE
BIK	-0.088219	-0.454302	0.564437	0.00171936	FALSE	FALSE
BIN1	0.170764	-0.249596	0.262056	0.0982273	FALSE	FALSE
BIN2	-0.163675	0.262491	0.282673	0.0815113	FALSE	FALSE
BIN3	0.0866902	-0.0408176	0.571232	0.790071	FALSE	FALSE
BIRC2	-0.0542566	-0.0200391	0.723352	0.896047	FALSE	FALSE
BIRC3	0.107067	-0.0149867	0.483908	0.922163	FALSE	FALSE
BIRC5	0.337231	-0.0301909	0.0234903	0.843928	FALSE	FALSE
BIRC6	0.0445659	0.0308664	0.771289	0.84048	FALSE	FALSE
BIRC6-AS2	0.0579348		0.705416		FALSE	FALSE
BIRC7	0.0106775	-0.000957221	0.944501	0.995021	FALSE	FALSE
BIRC8		0.0539871		0.724671	FALSE	FALSE
BIVM	0.0599555	-0.340245	0.695629	0.022201	FALSE	FALSE
BLACAT1	0.0463948		0.762171		FALSE	FALSE
BLACE	-0.0914904	0.149292	0.550026	0.32768	FALSE	FALSE
BLCAP	0.124864	-0.00882747	0.413786	0.954106	FALSE	FALSE
BLK	-0.189869	-0.198414	0.211577	0.191356	FALSE	FALSE
BLM	0.336684	-0.190889	0.0237307	0.209088	FALSE	FALSE
BLMH	-0.0832018	0.0839198	0.586874	0.583638	FALSE	FALSE
BLNK	-0.309829	-0.520231	0.0383419	0.000249277	FALSE	FALSE
BLOC1S1	-0.109586	-0.241482	0.473622	0.110025	FALSE	FALSE
BLOC1S2	0.0434825	-0.101973	0.776705	0.505062	FALSE	FALSE
BLOC1S3	-0.202066	-0.0354681	0.183145	0.817078	FALSE	FALSE
BLOC1S4		0.21964		0.147143	FALSE	FALSE
BLOC1S6	-0.00258672	0.0263865	0.986545	0.863395	FALSE	FALSE
BLVRA	-0.146937	0.0250685	0.335454	0.870158	FALSE	FALSE
BLVRB	-0.24168		0.109726		FALSE	FALSE
BLZF1		-0.103094		0.500366	FALSE	FALSE
BMF	0.105493	-0.203165	0.490393	0.180724	FALSE	FALSE
BMI1	0.301791	-0.139695	0.0439304	0.360072	FALSE	FALSE
BMP1	0.0183853	-0.0761791	0.904584	0.618929	FALSE	FALSE
BMP10		-0.0328168		0.830544	FALSE	FALSE
BMP2	-0.0819525	-0.0902617	0.592521	0.555418	FALSE	FALSE
BMP2K	-0.0270978	-0.00176453	0.859748	0.990822	FALSE	FALSE
BMP3	0.0968222	-0.431196	0.52692	0.00310453	FALSE	FALSE
BMP4	-0.198993	-0.0269859	0.190036	0.860322	FALSE	FALSE
BMP5	0.377089		0.0106663		FALSE	FALSE
BMP6	-0.133238	-0.0134767	0.382918	0.929984	FALSE	FALSE
BMP7	-0.125101	-0.176503	0.412893	0.246116	FALSE	FALSE
BMP8A	-0.102984	0.132937	0.500825	0.384003	FALSE	FALSE
BMP8B	0.118892	-0.140669	0.436644	0.356698	FALSE	FALSE
BMPER	0.190141	-0.458861	0.210911	0.00152265	FALSE	FALSE
BMPR1A	0.261157	0.154409	0.08313	0.31118	FALSE	FALSE
BMPR1B		-0.228639		0.130869	FALSE	FALSE
BMPR2	0.056648	-0.036094	0.711673	0.813907	FALSE	FALSE
BMS1	-0.0372041	0.14479	0.808289	0.342639	FALSE	FALSE
BMS1P1	-0.230614		0.127484		FALSE	FALSE
BMS1P21	-0.109563		0.473715		FALSE	FALSE
BMS1P4	0.0580418	-0.0980117	0.704896	0.521831	FALSE	FALSE
BNC1	0.0223916	-0.0589248	0.883922	0.700615	FALSE	FALSE
BNC2	0.137031	-0.177865	0.369393	0.242434	FALSE	FALSE
BNIP1	-0.0106965	-0.194426	0.944403	0.200614	FALSE	FALSE
BNIP2	-0.112577	-0.14551	0.461557	0.340219	FALSE	FALSE
BNIP3	-0.0164637	-0.0129591	0.914518	0.932667	FALSE	FALSE
BNIP3L	0.116117	0.00926165	0.447497	0.951851	FALSE	FALSE
BNIPL	-0.217497	0.120874	0.151229	0.428981	FALSE	FALSE
BOC	-0.0731622	0.0608441	0.632923	0.69134	FALSE	FALSE
BOD1	-0.251084	-0.0973327	0.0961733	0.524733	FALSE	FALSE
BOD1L1	0.328787	0.00367554	0.0274388	0.980883	FALSE	FALSE
BOD1L2	-0.122639	0.0967084	0.422223	0.527408	FALSE	FALSE
BOK	0.078682	0.39896	0.60742	0.00663293	FALSE	FALSE
BOK-AS1	-0.079423		0.60403		FALSE	FALSE
BOLA1	0.145943	-0.113333	0.338767	0.458536	FALSE	FALSE
BOLA3	0.237351	0.0892558	0.116433	0.559851	FALSE	FALSE
BOLL	-0.324718	-0.159323	0.0295303	0.295843	FALSE	FALSE
BOP1	0.0703983		0.645855		FALSE	FALSE
BPGM	-0.451081	-0.28778	0.00187162	0.0552467	FALSE	FALSE
BPHL	0.139898	-0.440423	0.359367	0.00246398	FALSE	FALSE
BPI	-0.0683586	-0.0906892	0.655466	0.553539	FALSE	FALSE
BPIFA1		-0.0829221		0.588136	FALSE	FALSE
BPIFA4P	-0.025193		0.869518		FALSE	FALSE
BPIFB1	0.0400009	0.13147	0.794179	0.389319	FALSE	FALSE
BPIFB2	-0.0825988	-0.151271	0.589596	0.321233	FALSE	FALSE
BPIFB3	-0.0783532	-0.16784	0.608927	0.270434	FALSE	FALSE
BPIFB4	-0.0734074	-0.130936	0.63178	0.391264	FALSE	FALSE
BPIFB6	0.0980635	-0.0869061	0.52161	0.57027	FALSE	FALSE
BPIFC	-0.22734	0.115352	0.133131	0.450517	FALSE	FALSE
BPNT1	-0.20591	0.0131223	0.174778	0.931821	FALSE	FALSE
BPTF	-0.202231	-0.359323	0.182781	0.0153439	FALSE	FALSE
BRAF	0.0290516	0.119546	0.849748	0.434105	FALSE	FALSE
BRAP	-0.116097	-0.0552663	0.447575	0.718413	FALSE	FALSE
BRAT1	-0.171752	0.159425	0.259262	0.295529	FALSE	FALSE
BRCA1	-0.170722	-0.0300069	0.262174	0.844867	FALSE	FALSE
BRCA2	0.00996304	-0.169875	0.94821	0.264584	TRUE	TRUE
BRD1	-0.0552113	-0.169325	0.718682	0.266157	FALSE	FALSE
BRD2	-0.0767163	-0.209116	0.616451	0.168013	FALSE	FALSE
BRD3	0.260151	-0.0864248	0.0843662	0.572415	FALSE	FALSE
BRD4	-0.184411	0.284002	0.225248	0.0586688	FALSE	FALSE
BRD7	-0.218598	-0.119236	0.149119	0.435308	FALSE	FALSE
BRD8	-0.0814234	-0.236198	0.594921	0.118271	FALSE	FALSE
BRD9	0.183224	0.362735	0.228301	0.0143304	FALSE	FALSE
BRDT	0.095026	-0.505533	0.53465	0.00039675	FALSE	FALSE
BRE	-0.0354845	0.143096	0.816995	0.348375	FALSE	FALSE
BRF1	0.0219704	-0.0310146	0.886091	0.839724	FALSE	FALSE
BRF2	0.162346	-0.331158	0.286654	0.0262782	FALSE	FALSE
BRI3	0.0492383	-0.097872	0.748058	0.522427	FALSE	FALSE
BRI3BP	0.281934	-0.229372	0.0606126	0.129605	FALSE	FALSE
BRICD5	-0.128167	-0.00432651	0.401445	0.977497	FALSE	FALSE
BRINP1	-0.141548	-0.100552	0.353669	0.511047	FALSE	FALSE
BRINP2	-0.0194303	-0.158376	0.899189	0.298759	FALSE	FALSE
BRINP3	0.160408	0.0198531	0.292522	0.897007	FALSE	FALSE
BRIP1	-0.0787646	0.154375	0.607042	0.311288	FALSE	FALSE
BRIX1	0.0606951	-0.0862648	0.692058	0.573129	FALSE	FALSE
BRK1	0.549062	-0.0291422	9.396e-05	0.849285	FALSE	FALSE
BRMS1	0.256874	0.092025	0.088495	0.547687	FALSE	FALSE
BRMS1L	0.175924	-0.0221583	0.247694	0.885124	FALSE	FALSE
BRPF1	0.0790091	-0.0874236	0.605923	0.567968	FALSE	FALSE
BRPF3	-0.120328	-0.14432	0.431083	0.344224	FALSE	FALSE
BRSK1	0.0218734	-0.0299556	0.886591	0.845129	FALSE	FALSE
BRSK2	0.0130818	-0.175988	0.932031	0.247521	FALSE	FALSE
BRWD1	0.106933	0.0624958	0.484456	0.683394	FALSE	FALSE
BRWD1-AS1	-0.0531562		0.728746		FALSE	FALSE
BSCL2	0.0332355	-0.157291	0.828414	0.302123	FALSE	FALSE
BSDC1	-0.14134	1.00325e-05	0.354386	0.999948	FALSE	FALSE
BSG	0.112436	-0.0997223	0.462122	0.514555	FALSE	FALSE
BSN	-0.0163138	-0.21598	0.915294	0.154172	FALSE	FALSE
BSN-AS2		0.135471		0.37492	FALSE	FALSE
BSND	-0.0307735	-0.0719047	0.840954	0.638794	FALSE	FALSE
BSPRY	-0.274794	-0.155349	0.0677222	0.308208	FALSE	FALSE
BST1	0.264158	-0.338088	0.0795244	0.0231173	FALSE	FALSE
BST2	-0.174638	-0.188468	0.251224	0.21503	FALSE	FALSE
BTAF1	0.00909249	-0.182931	0.95273	0.229059	FALSE	FALSE
BTBD1	-0.0922235	0.00606925	0.546821	0.968437	FALSE	FALSE
BTBD10		-0.149568		0.326777	FALSE	FALSE
BTBD11	0.485397	-0.406963	0.000725556	0.00553083	FALSE	FALSE
BTBD16	-0.221667	0.00765249	0.143352	0.96021	FALSE	FALSE
BTBD17	0.100343	-0.0185058	0.51193	0.903962	FALSE	FALSE
BTBD18	-0.0697652	-3.24825e-05	0.648832	0.999831	FALSE	FALSE
BTBD19	-0.259244	-0.147263	0.0854937	0.334372	FALSE	FALSE
BTBD2	0.0205426	-0.0834497	0.89345	0.585756	FALSE	FALSE
BTBD3	0.257015	-0.0919455	0.0883152	0.548035	FALSE	FALSE
BTBD6	0.0968702		0.526714		FALSE	FALSE
BTBD7	-0.0100342	0.0333909	0.947841	0.827623	FALSE	FALSE
BTBD8		-0.192683		0.204759	FALSE	FALSE
BTBD9	0.135252	-0.0569037	0.375699	0.710428	FALSE	FALSE
BTC	-0.148339	-0.0790204	0.330813	0.605871	FALSE	FALSE
BTD	0.169234	0.0410884	0.266419	0.78871	FALSE	FALSE
BTF3		-0.348556		0.0189506	FALSE	FALSE
BTF3L4		-0.0169108		0.912206	FALSE	FALSE
BTG1	-0.0954164	-0.0476604	0.532965	0.75588	FALSE	FALSE
BTG2	0.068247	0.0371067	0.655993	0.808782	FALSE	FALSE
BTG3	0.496765	-0.36437	0.000518385	0.0138653	FALSE	FALSE
BTG4	0.134882	-0.18506	0.37702	0.223592	FALSE	FALSE
BTLA	-0.141631	-0.235516	0.353385	0.119368	FALSE	FALSE
BTN1A1	0.0380714	0.107376	0.803907	0.482639	FALSE	FALSE
BTN2A1	0.219961	-0.256587	0.146537	0.0888649	FALSE	FALSE
BTN2A2	-0.202982	0.064588	0.181125	0.673377	FALSE	FALSE
BTN2A3P	0.0281102		0.854564		FALSE	FALSE
BTN3A1	-0.153195	-0.0835408	0.315044	0.585345	FALSE	FALSE
BTN3A2	-0.137095	0.0712824	0.36917	0.641707	FALSE	FALSE
BTN3A3	0.214553	-0.0424225	0.156978	0.782014	FALSE	FALSE
BTNL10		0.00431124		0.977577	FALSE	FALSE
BTNL2	0.0368195	-0.164144	0.810235	0.281277	FALSE	FALSE
BTNL3	0.00886078	0.0519134	0.953933	0.734855	FALSE	FALSE
BTNL8	0.144923	0.0148179	0.342191	0.923037	FALSE	FALSE
BTNL9	0.129959	-0.191132	0.394837	0.208497	FALSE	FALSE
BTRC	0.208359	-0.0896198	0.169594	0.558245	FALSE	FALSE
BUB1	-0.110829	0.197845	0.468586	0.192657	FALSE	FALSE
BUB1B	-0.0549012	0.0276126	0.720197	0.857111	FALSE	FALSE
BUB3	-0.0393952	-0.0859716	0.79723	0.574438	FALSE	FALSE
BUD13	0.0621625	0.0724054	0.684994	0.636453	FALSE	FALSE
BUD31	0.0128361	-0.148711	0.933305	0.329586	FALSE	FALSE
BVES	0.141454	-0.322496	0.353995	0.0307272	FALSE	FALSE
BVES-AS1		-0.116885		0.44448	FALSE	FALSE
BYSL	-0.0516554	-0.119618	0.736125	0.433829	FALSE	FALSE
BZW1		-0.275887		0.0665937	FALSE	FALSE
BZW2	0.0255487	0.158093	0.867693	0.299635	FALSE	FALSE
C10orf10	0.0247475		0.871807		FALSE	FALSE
C10orf105	-0.201822		0.183684		FALSE	FALSE
C10orf107	0.0274777	0.207512	0.857802	0.171374	FALSE	FALSE
C10orf11	0.298863	0.140183	0.0461238	0.358377	FALSE	FALSE
C10orf111	-0.0171288	-0.118052	0.911079	0.439912	FALSE	FALSE
C10orf120	-0.255777	0.0974885	0.0899126	0.524066	FALSE	FALSE
C10orf128	-0.224478	-0.135268	0.138218	0.375643	FALSE	FALSE
C10orf2	-0.134942	0.0462406	0.376806	0.762939	FALSE	FALSE
C10orf25	-0.122733	0.00989522	0.421863	0.948562	FALSE	FALSE
C10orf35	0.188514	-0.318872	0.214915	0.0327653	FALSE	FALSE
C10orf53	-0.17198	-0.178335	0.258622	0.241171	FALSE	FALSE
C10orf54	0.0656157		0.668477		FALSE	FALSE
C10orf55		-0.187333		0.217856	FALSE	FALSE
C10orf67	-0.106963	0.187364	0.484333	0.217777	FALSE	FALSE
C10orf71	0.124636	-0.358398	0.414647	0.0156289	FALSE	FALSE
C10orf76	-0.10746	0.1076	0.482293	0.481722	FALSE	FALSE
C10orf82		-0.0539202		0.724999	FALSE	FALSE
C10orf88	-0.107358	0.0586521	0.482715	0.701936	FALSE	FALSE
C10orf90	0.159142	0.0530918	0.2964	0.729062	FALSE	FALSE
C10orf91	-0.122152	0.076497	0.42408	0.617462	FALSE	FALSE
C10orf99	-0.00856563	0.0877939	0.955466	0.566323	FALSE	FALSE
C11orf1		-0.217705		0.150829	FALSE	FALSE
C11orf16	0.0706192	0.266603	0.644818	0.0766776	FALSE	FALSE
C11orf21	-0.286128	-0.24802	0.0567228	0.100438	FALSE	FALSE
C11orf24	0.261956	-0.170468	0.0821569	0.262894	FALSE	FALSE
C11orf31	-0.184497	0.218717	0.225029	0.148894	FALSE	FALSE
C11orf42	0.112968	0.0961001	0.459992	0.530021	FALSE	FALSE
C11orf44	-0.213837	0.0687347	0.1584	0.65369	FALSE	FALSE
C11orf45		-0.126807		0.406499	FALSE	FALSE
C11orf49	0.252822	-0.0284808	0.0938167	0.852667	FALSE	FALSE
C11orf52	-0.058152	-0.00889725	0.704361	0.953744	FALSE	FALSE
C11orf53	0.117808	0.0310868	0.440866	0.839356	FALSE	FALSE
C11orf54		0.144499		0.343621	FALSE	FALSE
C11orf57	-0.0739189	-0.210138	0.629401	0.165897	FALSE	FALSE
C11orf58	0.0803832	0.111796	0.59965	0.464693	FALSE	FALSE
C11orf63	0.190702	-0.214196	0.209543	0.157686	FALSE	FALSE
C11orf65	-0.242658	0.0525058	0.108251	0.731941	FALSE	FALSE
C11orf68	0.104695	-0.104653	0.493699	0.493872	FALSE	FALSE
C11orf70	0.125489	-0.365855	0.411435	0.013454	FALSE	FALSE
C11orf71		-0.0228766		0.881426	FALSE	FALSE
C11orf72	-0.0939393	0.216816	0.539353	0.152545	FALSE	FALSE
C11orf74	-0.18817	-0.13442	0.21577	0.378673	FALSE	FALSE
C11orf80	0.147114	0.212334	0.334865	0.161416	FALSE	FALSE
C11orf84	0.195475	-0.0157438	0.19815	0.918243	FALSE	FALSE
C11orf87	-0.0448083	0.0500834	0.770079	0.743879	FALSE	FALSE
C11orf88	-0.113875	-0.137656	0.456375	0.367195	FALSE	FALSE
C11orf91		-0.136374		0.371714	FALSE	FALSE
C11orf94	0.137456	-0.0633934	0.367896	0.67909	FALSE	FALSE
C11orf95	-0.141742	0.0624104	0.353004	0.683804	FALSE	FALSE
C11orf96	-0.073308	0.405575	0.632244	0.00570962	FALSE	FALSE
C12orf10	0.0515914	-0.128186	0.73644	0.401373	FALSE	FALSE
C12orf29	-0.0165837	-0.0612055	0.913898	0.689598	FALSE	FALSE
C12orf4	0.0180606	-0.357217	0.906262	0.0159995	FALSE	FALSE
C12orf40		-0.0607614		0.691739	FALSE	FALSE
C12orf42	0.305622	-0.396336	0.0411891	0.00703367	FALSE	FALSE
C12orf43	-0.0562999	0.0560699	0.713369	0.71449	FALSE	FALSE
C12orf45	-0.183018	-0.418832	0.228834	0.00419004	FALSE	FALSE
C12orf49	-0.0980775	0.0471896	0.52155	0.758219	FALSE	FALSE
C12orf50	0.138716	-0.0885454	0.36348	0.562992	FALSE	FALSE
C12orf54	-0.196767	0.0901098	0.195142	0.556086	FALSE	FALSE
C12orf56	-0.309569	0.00135358	0.0385129	0.992959	FALSE	FALSE
C12orf57	-0.174037	0.119422	0.252882	0.434589	FALSE	FALSE
C12orf60		-0.370061		0.0123451	FALSE	FALSE
C12orf65	0.117434	-0.038283	0.44233	0.802839	FALSE	FALSE
C12orf66	0.164758	0.0755915	0.279456	0.621644	FALSE	FALSE
C12orf71		0.126903		0.406142	FALSE	FALSE
C12orf73	0.0297514	0.166547	0.846172	0.274196	FALSE	FALSE
C12orf75	-0.519069	-0.458586	0.000258806	0.00153392	FALSE	FALSE
C12orf76	0.124384	-0.0247037	0.415598	0.872032	FALSE	FALSE
C12orf77	-0.132474	-0.144074	0.385673	0.345056	FALSE	FALSE
C14orf1	0.0610312	-0.106451	0.690438	0.486438	FALSE	FALSE
C14orf105	0.383363	0.121153	0.00933697	0.427909	FALSE	FALSE
C14orf119		-0.170702		0.262231	FALSE	FALSE
C14orf132	0.0648092	-0.223374	0.672321	0.140218	FALSE	FALSE
C14orf159	-0.0333043	-0.0109456	0.828064	0.94311	FALSE	FALSE
C14orf166	-0.0822671	0.145677	0.591097	0.33966	FALSE	FALSE
C14orf2	0.0543216	0.0700723	0.723033	0.647387	FALSE	FALSE
C14orf28		0.0109081		0.943305	FALSE	FALSE
C14orf37	-0.12686	-0.0353738	0.406303	0.817556	FALSE	FALSE
C14orf39		0.084706		0.580105	FALSE	FALSE
C14orf79	-0.0135465	-0.254565	0.929623	0.0914981	FALSE	FALSE
C14orf80	0.144599	0.0561321	0.343282	0.714187	FALSE	FALSE
C14orf93	-0.0221021	0.0565237	0.885413	0.712278	FALSE	FALSE
C15orf39	-0.116898	-0.0523106	0.444429	0.732901	FALSE	FALSE
C15orf40	-0.233574	-0.0898922	0.122535	0.557045	FALSE	FALSE
C15orf41	0.0396723	0.0415644	0.795834	0.786319	FALSE	FALSE
C15orf48	-0.00687314	-0.0260631	0.964259	0.865053	FALSE	FALSE
C15orf52	-0.398471	0.172549	0.00670613	0.257025	FALSE	FALSE
C15orf53	0.253441	-0.221065	0.092988	0.14447	FALSE	FALSE
C15orf54	-0.0924813	0.0875573	0.545696	0.567373	FALSE	FALSE
C15orf56		-0.0274187		0.858104	FALSE	FALSE
C15orf57	0.0184746	0.200267	0.904123	0.187157	FALSE	FALSE
C15orf59	0.092662	0.139469	0.544907	0.360854	FALSE	FALSE
C15orf59-AS1		0.152451		0.317431	FALSE	FALSE
C15orf61	-0.231843	-0.102079	0.125411	0.504615	FALSE	FALSE
C15orf62	0.105931		0.488585		FALSE	FALSE
C16orf45	0.157512	0.0478458	0.301436	0.75496	FALSE	FALSE
C16orf46	0.0605598	-0.11887	0.692711	0.436729	FALSE	FALSE
C16orf52	-0.0925471	-0.00637447	0.545408	0.966851	FALSE	FALSE
C16orf54	-0.0324731	-0.118274	0.832293	0.439048	FALSE	FALSE
C16orf58	-0.0105786	-0.0628565	0.945015	0.681663	FALSE	FALSE
C16orf59	-0.0997469	-0.0418194	0.514451	0.785039	FALSE	FALSE
C16orf62	0.0976679	-0.0263331	0.523299	0.863668	FALSE	FALSE
C16orf70	-0.10047	0.237693	0.51139	0.115893	FALSE	FALSE
C16orf71	-0.121493	0.299521	0.426602	0.0456238	FALSE	FALSE
C16orf72	0.0300009	-0.0314776	0.844898	0.837364	FALSE	FALSE
C16orf74	0.370255	-0.232452	0.012296	0.124395	FALSE	FALSE
C16orf78	-0.0937222	-0.05776	0.540296	0.706265	FALSE	FALSE
C16orf86		-0.0153361		0.920354	FALSE	FALSE
C16orf87	-0.140848	-0.159173	0.356079	0.296302	FALSE	FALSE
C16orf89	-0.0156668	-0.218829	0.918642	0.148679	FALSE	FALSE
C16orf90	0.126654	-0.0128412	0.407071	0.933278	FALSE	FALSE
C16orf91	0.170177	-0.395042	0.263723	0.00723882	FALSE	FALSE
C16orf92	0.173325	0.0756574	0.254858	0.62134	FALSE	FALSE
C16orf95	0.175038	-0.21972	0.250122	0.146992	FALSE	FALSE
C16orf96	0.0465209	0.198285	0.761544	0.19165	FALSE	FALSE
C17orf100		0.207022		0.17241	FALSE	FALSE
C17orf102	0.316834	-0.255088	0.0339598	0.0908109	FALSE	FALSE
C17orf105	0.149843	-0.144891	0.325875	0.342298	FALSE	FALSE
C17orf49	-0.134857	-0.0625523	0.377107	0.683123	FALSE	FALSE
C17orf50	0.150368		0.324164		FALSE	FALSE
C17orf51	-0.060803	-0.181027	0.691538	0.234024	FALSE	FALSE
C17orf53	-0.101282	-0.201697	0.507966	0.183962	FALSE	FALSE
C17orf58		0.0297086		0.846391	FALSE	FALSE
C17orf62	0.118729	-0.117489	0.437276	0.442114	FALSE	FALSE
C17orf64	0.182385	-0.213615	0.230476	0.158844	FALSE	FALSE
C17orf67	0.0412488	0.0946535	0.787904	0.53626	FALSE	FALSE
C17orf74	-0.0732051	-0.0771381	0.632723	0.614508	FALSE	FALSE
C17orf75	-0.245227	-0.418056	0.104452	0.00426808	FALSE	FALSE
C17orf80	0.00764201	-0.405283	0.960264	0.00574795	FALSE	FALSE
C17orf82	-0.151155	0.0818215	0.32161	0.593115	FALSE	FALSE
C17orf89	0.191117	-0.192547	0.208534	0.205086	FALSE	FALSE
C17orf96	0.0197762	-0.187268	0.897403	0.218018	FALSE	FALSE
C17orf97	-0.0611746	0.011831	0.689747	0.938517	FALSE	FALSE
C17orf99	-0.256254	-0.253265	0.0892947	0.0932234	FALSE	FALSE
C18orf21	-0.0988027	-0.104298	0.51846	0.495346	FALSE	FALSE
C18orf25	-0.125629	0.0622959	0.410909	0.684354	FALSE	FALSE
C18orf32	0.0634719	-0.204996	0.678714	0.176742	FALSE	FALSE
C18orf54		0.0003761		0.998044	FALSE	FALSE
C18orf63	0.0362341	-0.0135307	0.813197	0.929705	FALSE	FALSE
C18orf65		-0.248277		0.100075	FALSE	FALSE
C18orf8	-0.0258251	-0.0950762	0.866274	0.534433	FALSE	FALSE
C19orf12	0.152985	0.0285642	0.315717	0.852241	FALSE	FALSE
C19orf18	0.314952	0.288905	0.0350942	0.0542594	FALSE	FALSE
C19orf24	-0.0491155	-0.331719	0.748666	0.0260095	FALSE	FALSE
C19orf25	0.128722	-0.0503986	0.399393	0.742322	FALSE	FALSE
C19orf35	0.0718493	-0.0764896	0.639053	0.617496	FALSE	FALSE
C19orf38	0.245186	-0.212248	0.104513	0.16159	FALSE	FALSE
C19orf43	-0.142851	-0.054165	0.349212	0.7238	FALSE	FALSE
C19orf44	-0.165795	0.160995	0.276398	0.290736	FALSE	FALSE
C19orf45	-0.222035	-0.214002	0.142673	0.158072	FALSE	FALSE
C19orf47	0.166841	-0.0182676	0.273337	0.905193	FALSE	FALSE
C19orf48	0.0797044	0.0336084	0.602745	0.826518	FALSE	FALSE
C19orf52		-0.145832		0.33914	FALSE	FALSE
C19orf53	0.0268851	-0.1232	0.860838	0.420087	FALSE	FALSE
C19orf54	-0.102803	-0.236727	0.501581	0.117426	FALSE	FALSE
C19orf57	-0.0403953	0.166583	0.792195	0.274092	FALSE	FALSE
C19orf60	-0.20275	-0.0292426	0.181635	0.848772	FALSE	FALSE
C19orf66	0.177769	-0.24984	0.242692	0.0978872	FALSE	FALSE
C19orf67		0.0976417		0.523411	FALSE	FALSE
C19orf68	-0.126118		0.409075		FALSE	FALSE
C19orf70		-0.00380943		0.980186	FALSE	FALSE
C19orf71		-0.0251013		0.869989	FALSE	FALSE
C19orf73		-0.325687		0.0290208	FALSE	FALSE
C19orf81	-0.39708	-0.143704	0.00691787	0.346311	FALSE	FALSE
C19orf84		-0.228526		0.131063	FALSE	FALSE
C1D	-0.0670511	-0.187626	0.661656	0.217124	FALSE	FALSE
C1GALT1	0.28325	-0.332272	0.0593694	0.0257469	FALSE	FALSE
C1orf100	0.14417	-0.292355	0.344734	0.0513194	FALSE	FALSE
C1orf101	0.165286	-0.0453965	0.277898	0.767145	FALSE	FALSE
C1orf105	-0.135335		0.375404		FALSE	FALSE
C1orf106	-0.278379	-0.0960581	0.0640738	0.530202	FALSE	FALSE
C1orf109	-0.0805717	-0.152888	0.598792	0.316029	FALSE	FALSE
C1orf111	-0.0359815	0.0677206	0.814476	0.658483	FALSE	FALSE
C1orf112	0.269492	-0.155914	0.0734189	0.306431	FALSE	FALSE
C1orf115	0.115875	0.0588808	0.448452	0.700828	FALSE	FALSE
C1orf116	0.108966	-0.0699917	0.476142	0.647766	FALSE	FALSE
C1orf122		-0.233681		0.122359	FALSE	FALSE
C1orf123	-0.0713627	-0.0951544	0.641331	0.534096	FALSE	FALSE
C1orf127	-0.0936969	-0.0530182	0.540406	0.729424	FALSE	FALSE
C1orf131	-0.0355083	0.0589934	0.816875	0.700282	FALSE	FALSE
C1orf141	0.0542563	0.217845	0.723353	0.150559	FALSE	FALSE
C1orf146	0.304008	-0.103481	0.0423269	0.498752	FALSE	FALSE
C1orf158	0.219156	-0.137003	0.148058	0.369492	FALSE	FALSE
C1orf159	-0.0425756	-0.129268	0.781247	0.397379	FALSE	FALSE
C1orf162	-0.112925	-0.141482	0.460164	0.353897	FALSE	FALSE
C1orf167	0.0109175	0.0477181	0.943256	0.755594	FALSE	FALSE
C1orf168	-0.0760331	-0.093243	0.619603	0.542378	FALSE	FALSE
C1orf174	-0.134383	-0.109788	0.378802	0.472802	FALSE	FALSE
C1orf186	-0.0549121	-0.185274	0.720144	0.223047	FALSE	FALSE
C1orf189	-0.0966386		0.527707		FALSE	FALSE
C1orf194		-0.206895		0.17268	FALSE	FALSE
C1orf195		-0.281151		0.0613621	FALSE	FALSE
C1orf198	0.151988	-0.178002	0.318918	0.242063	FALSE	FALSE
C1orf204	0.0687754		0.653498		FALSE	FALSE
C1orf21	-0.0580291	0.276669	0.704958	0.0657944	FALSE	FALSE
C1orf210	0.12139	-0.0537855	0.427	0.72566	FALSE	FALSE
C1orf216	-0.109843	0.0987931	0.472578	0.518501	FALSE	FALSE
C1orf220	0.106746	-0.195472	0.485226	0.198156	FALSE	FALSE
C1orf226	0.0559173	0.00840515	0.715235	0.9563	FALSE	FALSE
C1orf228	-0.177625	-0.147589	0.243078	0.33329	FALSE	FALSE
C1orf229	-0.0167064	0.0197622	0.913263	0.897476	FALSE	FALSE
C1orf234	-0.0157021	-0.211936	0.918459	0.162222	FALSE	FALSE
C1orf27	-0.0648493		0.67213		FALSE	FALSE
C1orf35	0.0319643	-0.131826	0.834884	0.388025	FALSE	FALSE
C1orf43	0.0646522	-0.277182	0.673071	0.0652744	FALSE	FALSE
C1orf50	-0.11991	-0.151453	0.432698	0.320646	FALSE	FALSE
C1orf52	0.167285	-0.0809748	0.272044	0.596959	FALSE	FALSE
C1orf53	0.128371	0.320158	0.40069	0.0320297	FALSE	FALSE
C1orf54	0.190164	-0.42085	0.210855	0.0039929	FALSE	FALSE
C1orf56		-0.0968163		0.526945	FALSE	FALSE
C1orf61	0.119329	-0.162673	0.434947	0.285672	FALSE	FALSE
C1orf64	0.0154042	0.147365	0.920001	0.334033	FALSE	FALSE
C1orf68		-0.206085		0.174404	FALSE	FALSE
C1orf74	0.445647	-0.146126	0.00215564	0.338156	FALSE	FALSE
C1orf87	0.0680733	0.0375848	0.656815	0.806365	FALSE	FALSE
C1orf94	-0.084235	-0.349053	0.582221	0.0187696	FALSE	FALSE
C1QA	0.162844	0.0883511	0.285158	0.563852	FALSE	FALSE
C1QB	-0.0531669	-0.0920814	0.728694	0.547441	FALSE	FALSE
C1QBP	0.0883964	0.0386825	0.563651	0.800823	FALSE	FALSE
C1QC	-0.177392	0.00171206	0.243707	0.991094	FALSE	FALSE
C1QL1	-0.178839	-0.218825	0.239821	0.148687	FALSE	FALSE
C1QL3	0.179783	0.163406	0.237309	0.283476	FALSE	FALSE
C1QL4	-0.0979877	0.14809	0.521933	0.331634	FALSE	FALSE
C1QTNF1	-0.100962	-0.175254	0.509315	0.249529	FALSE	FALSE
C1QTNF2	0.194891	-0.0884714	0.199519	0.563319	FALSE	FALSE
C1QTNF3	0.0584854	0.164526	0.702744	0.280143	FALSE	FALSE
C1QTNF4	-0.00409788	-0.0771896	0.978686	0.614272	FALSE	FALSE
C1QTNF6	0.0265994	0.107487	0.862303	0.482186	FALSE	FALSE
C1QTNF7	0.237748	0.301903	0.115806	0.0438482	FALSE	FALSE
C1QTNF8	-0.14064	-0.248397	0.356799	0.0999061	FALSE	FALSE
C1QTNF9	0.0116168	-0.191562	0.939628	0.207457	FALSE	FALSE
C1QTNF9B	-0.0826861	-0.0478512	0.589202	0.754933	FALSE	FALSE
C1R	0.10666	0.0870955	0.48558	0.569427	FALSE	FALSE
C1RL	0.0725591		0.635736		FALSE	FALSE
C1RL-AS1	-0.19277		0.204551		FALSE	FALSE
C1S	0.0661892	-0.0440382	0.665748	0.773926	FALSE	FALSE
C2	0.0722537	0.0149536	0.637162	0.922334	FALSE	FALSE
C20orf144	-0.117551		0.441873		FALSE	FALSE
C20orf173	-0.27183	0.163574	0.0708617	0.282973	FALSE	FALSE
C20orf194	0.183081	-0.435757	0.228671	0.00277163	FALSE	FALSE
C20orf196	0.00667405	-0.063596	0.965294	0.678119	FALSE	FALSE
C20orf197	0.405532	0.0474005	0.00571521	0.757171	FALSE	FALSE
C20orf202	-0.230498	-0.051737	0.12768	0.735723	FALSE	FALSE
C20orf203	-0.102116	-0.0523562	0.50446	0.732677	FALSE	FALSE
C20orf24	0.139869	0.0817217	0.359467	0.593568	FALSE	FALSE
C20orf27	0.0739058	-0.0700399	0.629461	0.64754	FALSE	FALSE
C20orf96	0.00155349	-0.0914219	0.991919	0.550326	FALSE	FALSE
C21orf2	0.0870719	-0.160471	0.569532	0.292331	FALSE	FALSE
C21orf33	0.124443	-0.236922	0.415375	0.117115	FALSE	FALSE
C21orf58	-0.301156	0.117588	0.0443988	0.441724	FALSE	FALSE
C21orf59	-0.0442213	-0.166394	0.773011	0.274642	FALSE	FALSE
C21orf62	0.128322	0.148801	0.400871	0.329289	FALSE	FALSE
C21orf91	0.0980637	-0.217737	0.521609	0.150767	FALSE	FALSE
C21orf91-OT1	-0.153025		0.315588		FALSE	FALSE
C22orf15	-0.0566311	-0.043706	0.711755	0.775587	FALSE	FALSE
C22orf23	0.0674459	-0.0483148	0.659784	0.752633	FALSE	FALSE
C22orf24	-0.0129995	8.56587e-05	0.932458	0.999554	FALSE	FALSE
C22orf29		0.0194118		0.899284	FALSE	FALSE
C22orf31	0.0243787	-0.129382	0.873701	0.396958	FALSE	FALSE
C22orf34	0.270207	-0.015097	0.0726293	0.921591	FALSE	FALSE
C22orf39	0.0988314	-0.0419266	0.518338	0.784501	FALSE	FALSE
C22orf42	-0.0585654	-0.0395738	0.702356	0.79633	FALSE	FALSE
C22orf46	0.075293	-0.0121951	0.623026	0.936629	FALSE	FALSE
C2CD2	-0.0384116	-0.1625	0.80219	0.286191	FALSE	FALSE
C2CD2L	-0.0118825	-0.0195549	0.93825	0.898545	FALSE	FALSE
C2CD3	-0.165961	-0.182808	0.275913	0.229377	FALSE	FALSE
C2CD4A	-0.128964	-0.0788258	0.398497	0.606762	FALSE	FALSE
C2CD4B		-0.207221		0.171988	FALSE	FALSE
C2CD4C	0.0290458	-0.205818	0.849778	0.174976	FALSE	FALSE
C2CD5	0.152197	0.114306	0.318247	0.454662	FALSE	FALSE
C2orf15		-0.172687		0.256639	FALSE	FALSE
C2orf16		0.238865		0.114052	FALSE	FALSE
C2orf27A	-0.0317672	-0.00890938	0.835888	0.953681	FALSE	FALSE
C2orf27B		-0.124194		0.416315	FALSE	FALSE
C2orf40	0.1078	-0.00723628	0.480901	0.962372	FALSE	FALSE
C2orf42	-0.0339788	0.0071373	0.824636	0.962886	FALSE	FALSE
C2orf47	0.442962		0.00230956		FALSE	FALSE
C2orf49	0.102156	-0.0439272	0.504295	0.774481	FALSE	FALSE
C2orf50	0.00836671	-0.00724101	0.956499	0.962348	FALSE	FALSE
C2orf54	-0.0086214	-0.0592208	0.955176	0.699181	FALSE	FALSE
C2orf57	0.0465219	-0.289886	0.761539	0.0534094	FALSE	FALSE
C2orf61	0.177676	-0.0452686	0.242942	0.767782	FALSE	FALSE
C2orf68	-0.121291	0.0537342	0.427377	0.725911	FALSE	FALSE
C2orf69	-0.023649	0.0292141	0.877452	0.848917	FALSE	FALSE
C2orf70	0.00542139	-0.0999804	0.971805	0.513462	FALSE	FALSE
C2orf71	0.0743038	0.197521	0.627612	0.193402	FALSE	FALSE
C2orf72	-0.0145626	-0.106025	0.924358	0.488197	FALSE	FALSE
C2orf73	-0.168258	0.0395422	0.269225	0.796489	FALSE	FALSE
C2orf74	-0.0652326	0.0553766	0.670302	0.717874	FALSE	FALSE
C2orf76	-0.0198258	-0.263284	0.897148	0.0805607	FALSE	FALSE
C2orf78	-0.112198	0.0770611	0.463079	0.614863	FALSE	FALSE
C2orf80	0.162873	0.0333534	0.28507	0.827814	FALSE	FALSE
C2orf82	0.30575	-0.0807601	0.0411002	0.597935	FALSE	FALSE
C2orf88	0.125262	0.262108	0.412288	0.0819736	FALSE	FALSE
C2orf91	0.192351	-0.160475	0.205557	0.292318	FALSE	FALSE
C3	-0.22184	-0.0438399	0.143032	0.774917	FALSE	FALSE
C3AR1	-0.0567507		0.711173		FALSE	FALSE
C3orf14	0.113254	-0.422155	0.458851	0.00386983	FALSE	FALSE
C3orf18	-0.245689	-0.166915	0.103781	0.273122	FALSE	FALSE
C3orf20	0.0545415	-0.133939	0.721957	0.380395	FALSE	FALSE
C3orf22	0.118805	0.0769819	0.43698	0.615227	FALSE	FALSE
C3orf30	0.147422	0.352472	0.333843	0.0175638	FALSE	FALSE
C3orf33	0.124737	-0.24595	0.414265	0.103402	FALSE	FALSE
C3orf35		0.0910019		0.552166	FALSE	FALSE
C3orf38	0.235573	-0.0571453	0.119277	0.709253	FALSE	FALSE
C3orf49	0.176268	0.132018	0.246755	0.387329	FALSE	FALSE
C3orf52	0.193774	-0.0362354	0.20216	0.813191	FALSE	FALSE
C3orf58	0.0938159	-0.311529	0.539889	0.0372381	FALSE	FALSE
C3orf62	-0.214151	0.263489	0.157776	0.0803163	FALSE	FALSE
C3orf67	-0.0684109	-0.0232398	0.655219	0.879557	FALSE	FALSE
C3orf70	0.194621	0.129503	0.200155	0.396514	FALSE	FALSE
C3orf80	0.0512363	-0.118862	0.73819	0.436759	FALSE	FALSE
C3orf84	-0.164467	0.308232	0.280318	0.0394031	FALSE	FALSE
C3P1	-0.328767		0.0274491		FALSE	FALSE
C4B	-0.000215264		0.99888		FALSE	FALSE
C4BPA	0.213217	-0.207405	0.15964	0.171599	FALSE	FALSE
C4BPB	0.268079	0.373374	0.0749982	0.0115277	FALSE	FALSE
C4orf17	0.00763846		0.960282		FALSE	FALSE
C4orf19	0.284103	-0.0325211	0.0585747	0.832048	FALSE	FALSE
C4orf22	0.104243	-0.248652	0.495576	0.0995475	FALSE	FALSE
C4orf26	0.24192	0.0960776	0.109363	0.530117	FALSE	FALSE
C4orf3		-0.185607		0.222203	FALSE	FALSE
C4orf32	-0.0383479	0.102494	0.802511	0.502878	FALSE	FALSE
C4orf33		-0.183004		0.22887	FALSE	FALSE
C4orf36	-0.0477146	0.015429	0.755611	0.919873	FALSE	FALSE
C4orf45	-0.0355283		0.816773		FALSE	FALSE
C4orf46		-0.0431641		0.778299	FALSE	FALSE
C4orf47	0.0760855		0.619361		FALSE	FALSE
C4orf48	-0.352092	-0.30135	0.0176946	0.0442551	FALSE	FALSE
C4orf50	0.372103	0.166183	0.0118357	0.275262	FALSE	FALSE
C4orf51	-0.164463		0.280329		FALSE	FALSE
C5	0.0636714		0.677759		FALSE	FALSE
C5AR1	-0.0336654	-0.0643553	0.826228	0.674489	FALSE	FALSE
C5AR2		-0.179113		0.239089	FALSE	FALSE
C5orf15	-0.0937728	-0.325029	0.540076	0.0293661	FALSE	FALSE
C5orf17	0.288243	-0.137367	0.0548383	0.368211	FALSE	FALSE
C5orf22	-0.261548	0.145743	0.0826528	0.339438	FALSE	FALSE
C5orf24	0.153441	-0.0396182	0.31426	0.796106	FALSE	FALSE
C5orf30		0.123519		0.418872	FALSE	FALSE
C5orf34	0.108012	-0.24292	0.480036	0.107859	FALSE	FALSE
C5orf38	-0.0572357	0.0479862	0.708813	0.754263	FALSE	FALSE
C5orf42	-0.134336	0.0468931	0.378972	0.759692	FALSE	FALSE
C5orf45	-0.0795592	-0.294081	0.603408	0.0498977	FALSE	FALSE
C5orf46	0.194018	0.319959	0.20158	0.0321426	FALSE	FALSE
C5orf47	0.0344951	-0.0953805	0.822014	0.53312	FALSE	FALSE
[truncated: 16,487 more rows]
